# Supplementary material for: Population structure of elephant foot yams (Amorphophallus paeoniifolius (Dennst.) Nicolson) in Asia
Source: PLoS One. 2017 Jun 28;12(6):e0180000. doi: 10.1371/journal.pone.0180000 (PMC5489206; doi:10.1371/journal.pone.0180000)
Supplement: S3 Table — FST values for microsatellite loci are given below the diagonal line, and those for genetic distance are given above the diagonal line. (XLSX) [file pone.0180000.s004.xlsx]

## Sheet: Pairwise FST & Nei Distance
	Supplement Table 3. FST estimates and Nei unbiased genetic distance for pairwise comparisons among 29 Asian populations. FST values for microsatellite loci are given below the diagonal line, and genetic distance above the diagonal line.
	Pop	RAY1	RAY2	RAY3	CHAN1	CHAN2	PRA	MAE1	MAE2	MAE3	KUN	YOG1	YOG2	LOMB1	LOMB2	LOMB3	BAL1	BAL2	BAL3	MED	CTRI	WEST	KOL1	KOL2	KOL3	KOL4	PAT1	PAT2	PAT3	PAT4
	RAY1	-	0.636	0.913	0.8	0.711	0.966	0.152	0.095	0	0.694	1.473	1.541	1.177	1.119	0.764	1.199	1.416	1.348	1.554	0.99	0.696	1.017	1.003	0.99	1.02	1.142	1.113	0.993	1.009
	RAY2	0.133	-	0.119	0.222	0.084	0.455	0.865	0.874	0.645	0.992	1.144	1.353	1.18	0.993	0.874	1.285	1.367	1.035	1.177	1.551	1.042	1.588	1.608	1.603	1.633	1.641	1.639	1.617	1.636
	RAY3	0.192	0.044	-	0.312	0.166	0.492	1.165	1.108	0.92	1.598	1.528	1.878	1.553	1.499	1.19	1.56	1.52	1.165	1.397	1.844	1.424	1.865	1.907	1.933	1.93	1.867	1.887	1.923	1.975
	CHAN1	0.165	0.055	0.086	-	0.246	0.355	0.93	1.122	0.815	1.16	1.383	1.384	1.284	0.896	0.862	1.325	1.663	1.02	1.187	1.597	1.232	1.666	1.731	1.766	1.739	1.697	1.6	1.749	1.781
	CHAN2	0.155	0.022	0.054	0.066	-	0.553	0.885	0.836	0.718	1.452	1.468	1.493	1.241	0.999	0.89	1.203	1.308	1.089	1.23	1.413	1.193	1.46	1.473	1.48	1.491	1.426	1.429	1.495	1.535
	PRA	0.197	0.11	0.136	0.096	0.135	-	0.866	1.132	0.964	1.029	1.054	1.131	0.938	0.861	0.84	1.476	1.964	1.221	1.457	1.282	1.01	1.368	1.412	1.436	1.415	1.476	1.244	1.43	1.441
	MAE1	0.062	0.189	0.245	0.21	0.205	0.215	-	0.152	0.141	0.841	1.604	1.716	1.29	1.172	0.917	1.253	1.15	1.401	2.032	0.63	0.635	0.704	0.692	0.699	0.706	0.823	0.764	0.688	0.691
	MAE2	0.042	0.193	0.241	0.229	0.201	0.246	0.07	-	0.082	0.843	1.538	1.539	1.238	1.099	0.747	1.185	1.35	1.45	1.789	0.932	0.714	0.983	0.97	0.973	0.994	1.084	1.05	0.971	0.998
	MAE3	0	0.134	0.192	0.166	0.156	0.196	0.058	0.037	-	0.705	1.471	1.535	1.183	1.119	0.761	1.213	1.416	1.356	1.563	0.992	0.698	1.02	1.007	0.995	1.023	1.138	1.115	0.998	1.013
	KUN	0.162	0.169	0.245	0.194	0.219	0.206	0.22	0.223	0.163	-	0.537	0.992	0.748	0.705	0.648	0.921	1.133	0.9	1.814	1.075	0.987	1.037	1.024	1.001	1.036	1.202	1.146	0.957	0.893
	YOG1	0.327	0.275	0.333	0.304	0.315	0.296	0.369	0.369	0.326	0.26	-	0.314	0.353	0.521	0.303	0.922	1.176	1.029	1.922	1.064	0.901	1.083	1.095	1.088	1.091	1.226	1.212	1.113	1.157
	YOG2	0.347	0.306	0.366	0.32	0.332	0.319	0.391	0.384	0.345	0.35	0.227	-	0.241	0.39	0.287	0.993	1.388	0.959	2.019	1.026	0.826	1.119	1.135	1.148	1.128	1.232	1.162	1.166	1.171
	LOMB1	0.252	0.226	0.278	0.245	0.245	0.231	0.293	0.291	0.252	0.212	0.189	0.154	-	0.124	0.225	0.841	1.026	0.963	1.536	0.85	0.891	0.88	0.881	0.881	0.871	0.984	0.894	0.912	0.943
	LOMB2	0.224	0.187	0.251	0.19	0.202	0.201	0.259	0.255	0.223	0.184	0.22	0.197	0.056	-	0.2	0.796	1.146	0.945	1.335	0.766	0.903	0.764	0.758	0.757	0.746	0.809	0.733	0.795	0.86
	LOMB3	0.166	0.153	0.208	0.164	0.168	0.177	0.212	0.193	0.165	0.152	0.152	0.16	0.088	0.064	-	0.726	1.053	0.733	1.347	0.761	0.712	0.77	0.772	0.772	0.758	0.837	0.791	0.816	0.889
	BAL1	0.258	0.236	0.285	0.255	0.247	0.281	0.295	0.292	0.258	0.252	0.326	0.351	0.257	0.229	0.199	-	0.519	0.555	1.776	0.764	0.854	0.764	0.768	0.766	0.778	0.802	0.816	0.78	0.838
	BAL2	0.307	0.269	0.311	0.3	0.283	0.335	0.321	0.342	0.305	0.337	0.413	0.45	0.317	0.302	0.268	0.236	-	0.389	1.452	0.869	1.29	0.883	0.869	0.885	0.876	0.946	0.927	0.878	0.869
	BAL3	0.245	0.193	0.231	0.202	0.212	0.239	0.283	0.289	0.245	0.213	0.32	0.327	0.252	0.226	0.181	0.193	0.18	-	1.474	1.205	1.335	1.157	1.168	1.177	1.16	1.231	1.162	1.118	1.006
	MED	0.234	0.183	0.227	0.199	0.203	0.233	0.29	0.284	0.234	0.248	0.355	0.375	0.278	0.239	0.214	0.294	0.311	0.252	-	1.83	2.006	2.115	2.112	2.149	2.079	1.873	1.974	2.144	2.098
	CTRI	0.249	0.26	0.307	0.281	0.271	0.278	0.226	0.277	0.249	0.293	0.363	0.375	0.27	0.234	0.211	0.263	0.331	0.296	0.308	-	0.422	0.025	0.013	0.022	0.013	0.056	0.031	0.015	0.033
	WEST	0.182	0.198	0.254	0.225	0.225	0.223	0.197	0.213	0.182	0.229	0.297	0.301	0.244	0.223	0.178	0.244	0.324	0.269	0.279	0.17	-	0.55	0.548	0.561	0.555	0.593	0.606	0.547	0.563
	KOL1	0.27	0.28	0.327	0.302	0.291	0.303	0.256	0.301	0.269	0.326	0.394	0.415	0.293	0.25	0.229	0.287	0.367	0.313	0.338	0.03	0.217	-	0	0	0.011	0.047	0	0	0.04
	KOL2	0.272	0.285	0.331	0.31	0.297	0.309	0.256	0.301	0.271	0.323	0.388	0.408	0.293	0.251	0.232	0.285	0.357	0.316	0.342	0.019	0.217	0.002	-	0	0	0.043	0	0	0.03
	KOL3	0.262	0.275	0.324	0.302	0.289	0.303	0.251	0.296	0.262	0.311	0.388	0.412	0.288	0.245	0.225	0.281	0.359	0.309	0.333	0.026	0.216	0.016	0.002	-	0.004	0.047	0.016	0.001	0.031
	KOL4	0.278	0.291	0.337	0.315	0.303	0.314	0.262	0.308	0.277	0.332	0.392	0.413	0.296	0.253	0.235	0.292	0.363	0.32	0.346	0.021	0.224	0.026	0.004	0.017	-	0.036	0.023	0.003	0.042
	PAT1	0.292	0.293	0.337	0.314	0.3	0.32	0.284	0.321	0.29	0.354	0.414	0.431	0.316	0.267	0.25	0.3	0.379	0.329	0.341	0.053	0.235	0.057	0.051	0.058	0.046	-	0.036	0.036	0.097
	PAT2	0.272	0.274	0.321	0.29	0.282	0.286	0.26	0.304	0.271	0.33	0.413	0.424	0.292	0.241	0.228	0.291	0.375	0.306	0.325	0.033	0.226	0.01	0.017	0.033	0.036	0.052	-	0	0.047
	PAT3	0.274	0.288	0.336	0.312	0.3	0.313	0.259	0.306	0.273	0.33	0.407	0.43	0.305	0.262	0.243	0.295	0.377	0.316	0.346	0.025	0.223	0.016	0.014	0.024	0.022	0.051	0.028	-	0
	PAT4	0.279	0.293	0.342	0.318	0.307	0.318	0.262	0.312	0.278	0.323	0.41	0.428	0.311	0.275	0.257	0.307	0.373	0.307	0.349	0.039	0.229	0.055	0.043	0.046	0.052	0.095	0.061	0.023	-
