# Supplementary material for: Population structure of elephant foot yams (Amorphophallus paeoniifolius (Dennst.) Nicolson) in Asia
Source: PLoS One. 2017 Jun 28;12(6):e0180000. doi: 10.1371/journal.pone.0180000 (PMC5489206; doi:10.1371/journal.pone.0180000)
Supplement: S4 Table — (XLSX) [file pone.0180000.s005.xlsx]

## Sheet: Full SSR data
Supplement Table 4. Original allele size (bp) from ten microsatellite data from 29 populations
10	1046	29	40	40	40	40	39	40	40	40	40	40	35	39	40	40	38	35	16	26	30	30	40	30	40	38	32	39	23	37	39	6	359	114	118	77	30	348
POPULASI AMORPHO ASIA			RAY1	RAY2	RAY3	CHAN1	CHAN2	PRA	MAE1	MAE2	MAE3	KUN	YOG1	YOG2	LOMB1	LOMB2	LOMB3	BAL1	BAL2	BAL3	MED	CTRI	WEST	KOL1	KOL2	KOL3	KOL4	PAT1	PAT2	PAT3	PAT4		Thailand	Java	Lombok	Bali	Medan	India
CODE	SITE	Ampa04		Ampa05		Ampa06		Ampa07		Ampa12		Ampa16		Ampa17		Ampa19		AMPA10		AMPA15
RAY1-1	RAY1	105	109	111	133	209	209	166	166	97	99	149	153	127	127	212	214	192	192	105	107
RAY1-2	RAY1	105	119	109	111	207	207	158	166	97	97	144	153	127	127	212	214	192	192	105	107
RAY1-3	RAY1	105	117	111	117	207	207	166	166	97	101	133	153	123	127	212	214	192	192	105	107
RAY1-4	RAY1	117	136	111	133	147	207	158	166	97	103	144	153	127	127	212	214	192	192	103	103
RAY1-5	RAY1	105	117	111	133	207	207	166	166	97	101	144	144	127	127	212	214	178	178	105	107
RAY1-6	RAY1	119	109	117	133	147	201	166	166	95	97	133	144	121	123	212	214	190	190	0	0
RAY1-7	RAY1	105	117	117	133	166	205	160	179	97	101	144	144	123	127	212	214	192	192	105	107
RAY1-8	RAY1	105	105	115	117	147	147	166	166	97	103	144	153	127	127	212	214	180	180	103	107
RAY1-9	RAY1	117	117	117	127	147	147	166	166	97	97	144	147	127	127	212	214	180	180	105	105
RAY1-10	RAY1	105	119	117	129	147	147	166	166	97	97	144	153	123	127	212	214	192	192	105	107
RAY1-11	RAY1	105	105	111	127	147	207	166	166	97	97	144	153	123	127	214	214	178	178	105	105
RAY1-12	RAY1	119	119	123	127	207	207	160	160	97	97	144	147	127	127	214	216	178	178	107	107
RAY1-13	RAY1	105	105	127	127	147	147	158	166	97	97	144	144	123	127	212	214	178	178	107	107
RAY1-14	RAY1	105	105	117	117	203	203	158	166	97	97	147	153	127	127	210	214	192	192	103	106
RAY1-15	RAY1	109	109	111	117	147	207	166	181	97	101	126	144	123	127	212	214	192	192	107	107
RAY1-16	RAY1	105	109	111	117	147	147	166	166	97	101	147	153	123	127	210	214	178	180	107	107
RAY1-17	RAY1	105	117	111	127	207	207	166	179	97	97	144	144	127	127	212	214	180	180	103	103
RAY1-18	RAY1	105	109	111	117	147	209	160	172	97	101	144	153	123	127	212	214	192	192	105	105
RAY1-19	RAY1	105	119	111	117	147	209	166	166	97	101	142	147	123	127	212	214	192	192	105	107
RAY1-20	RAY1	117	117	111	117	147	195	160	166	97	97	142	147	127	127	212	214	178	192	105	107
RAY1-21	RAY1	105	119	111	133	0	0	166	166	97	97	153	153	121	127	212	214	180	192	103	107
RAY1-22	RAY1	117	117	111	117	147	207	158	179	97	103	142	147	123	127	212	214	178	192	105	107
RAY1-23	RAY1	117	117	117	117	0	0	166	179	97	97	144	144	123	127	212	214	192	192	105	107
RAY1-24	RAY1	105	109	117	133	147	181	166	166	97	97	144	147	121	127	210	214	180	192	105	107
RAY1-25	RAY1	105	121	111	117	147	147	160	181	97	101	144	153	127	127	212	214	180	180	105	107
RAY1-26	RAY1	105	119	111	117	195	207	158	166	97	97	133	147	123	123	212	214	192	192	103	105
RAY1-27	RAY1	105	119	117	117	147	147	158	158	97	97	130	155	121	127	212	214	178	180	103	107
RAY1-28	RAY1	119	119	111	111	147	175	166	166	97	97	142	153	123	123	212	214	180	192	105	107
RAY1-29	RAY1	107	121	111	111	147	164	158	166	97	101	147	157	127	135	202	216	180	180	0	0
RAY1-30	RAY1	117	117	109	149	156	183	162	162	99	103	142	151	129	129	202	202	178	180	101	101
RAY1-31	RAY1	105	107	107	145	147	170	166	166	99	103	142	151	125	137	218	218	178	180	101	103
RAY1-32	RAY1	123	123	111	147	170	170	160	160	101	107	130	142	119	129	206	210	178	178	101	103
RAY1-33	RAY1	113	119	147	147	147	166	156	156	99	103	147	153	119	135	202	202	178	182	103	107
RAY1-34	RAY1	107	123	107	117	147	168	160	160	99	99	147	151	123	135	202	214	178	182	101	107
RAY1-35	RAY1	107	107	111	129	147	170	160	160	101	101	144	144	121	129	202	214	178	184	101	101
RAY1-36	RAY1	123	123	109	141	173	173	160	160	97	99	144	153	127	135	202	214	178	178	101	103
RAY1-37	RAY1	105	105	111	117	147	195	160	181	97	97	144	153	127	127	212	214	180	180	107	107
RAY1-38	RAY1	105	105	111	157	207	207	166	166	97	97	144	144	123	127	212	214	180	194	105	107
RAY1-39	RAY1	105	136	111	157	147	207	166	181	97	97	0	0	123	127	210	214	192	192	103	107
RAY1-40	RAY1	105	117	127	133	147	147	158	158	97	97	0	0	127	127	212	214	178	192	105	105
RAY2-1	RAY2	107	111	133	157	176	176	160	166	99	99	153	153	137	145	202	204	178	178	103	105
RAY2-2	RAY2	107	119	121	139	166	170	156	179	99	103	146	151	127	135	202	214	180	212	101	101
RAY2-3	RAY2	107	119	111	161	169	169	160	160	101	101	153	153	121	123	200	214	182	182	103	103
RAY2-4	RAY2	107	111	133	157	176	176	160	166	99	99	153	153	131	137	204	204	178	178	103	105
RAY2-5	RAY2	107	107	109	115	164	178	162	162	99	101	146	159	121	123	204	212	182	182	103	103
RAY2-6	RAY2	107	107	109	121	170	170	162	162	99	103	157	157	121	131	202	204	182	182	101	101
RAY2-7	RAY2	107	119	115	119	156	166	160	160	99	103	146	151	131	131	202	202	180	182	103	103
RAY2-8	RAY2	107	126	111	143	158	166	160	160	97	101	148	153	121	137	214	214	178	180	101	103
RAY2-9	RAY2	107	121	121	161	172	172	166	166	99	99	148	155	123	131	212	212	178	180	103	103
RAY2-10	RAY2	119	123	109	109	166	178	162	162	97	103	146	153	124	127	202	214	178	210	101	101
RAY2-11	RAY2	119	121	109	153	166	166	162	162	97	101	128	146	117	121	202	212	178	182	101	103
RAY2-12	RAY2	107	123	109	127	158	170	152	160	99	103	146	146	117	121	214	214	178	178	0	0
RAY2-13	RAY2	119	121	107	115	152	169	160	160	101	103	151	151	129	129	202	214	178	178	101	101
RAY2-14	RAY2	121	126	107	109	158	169	160	160	97	103	151	151	129	129	208	214	178	178	103	103
RAY2-15	RAY2	107	126	107	107	152	169	160	160	0	0	151	151	127	131	208	214	178	180	101	103
RAY2-16	RAY2	107	107	109	149	162	169	160	160	99	101	146	151	121	121	202	204	182	182	101	101
RAY2-17	RAY2	107	121	109	115	162	184	160	160	99	101	151	155	119	123	214	214	180	180	101	103
RAY2-18	RAY2	121	123	127	153	162	166	162	162	97	99	146	151	121	137	202	204	178	182	101	103
RAY2-19	RAY2	107	111	109	109	156	162	160	160	99	99	146	151	121	139	214	214	0	0	0	0
RAY2-20	RAY2	107	121	109	115	164	178	162	162	99	101	151	159	121	127	202	208	182	182	103	103
RAY2-21	RAY2	121	121	107	107	169	178	160	160	99	99	146	155	123	123	212	212	182	182	0	0
RAY2-22	RAY2	107	121	109	115	162	184	160	160	99	101	151	155	119	123	204	212	178	182	101	103
RAY2-23	RAY2	107	107	107	135	158	166	166	166	97	99	146	151	127	135	202	210	178	180	101	101
RAY2-24	RAY2	119	119	107	139	169	169	160	160	97	99	146	146	123	127	202	214	180	180	101	101
RAY2-25	RAY2	107	111	107	139	158	169	160	160	99	99	146	146	0	0	0	0	180	180	101	101
RAY2-26	RAY2	107	119	127	161	169	169	152	160	101	101	146	151	131	131	202	212	180	180	103	103
RAY2-27	RAY2	123	123	111	161	166	169	160	160	97	103	128	155	123	127	202	202	180	182	101	101
RAY2-28	RAY2	107	107	107	109	162	178	152	152	103	103	128	146	121	135	202	212	182	182	101	101
RAY2-29	RAY2	107	121	107	111	168	181	162	162	97	99	146	155	117	121	212	212	178	182	103	103
RAY2-30	RAY2	107	119	111	115	169	169	160	160	99	99	155	155	123	131	204	212	178	178	101	103
RAY2-31	RAY2	107	119	107	127	184	184	162	162	97	103	148	148	123	127	214	214	180	180	101	101
RAY2-32	RAY2	107	123	111	149	174	174	162	162	99	99	151	151	127	127	202	210	178	180	103	103
RAY2-33	RAY2	107	126	111	111	164	164	160	160	97	99	151	151	127	131	200	210	180	180	101	103
RAY2-34	RAY2	107	126	109	111	169	181	160	160	99	99	148	155	127	131	202	212	180	182	101	103
RAY2-35	RAY2	107	107	111	149	169	169	152	160	99	99	155	155	121	127	202	214	180	180	101	105
RAY2-36	RAY2	107	119	121	133	166	174	152	152	99	103	151	157	123	135	212	212	178	178	101	103
RAY2-37	RAY2	107	119	111	141	166	174	152	152	103	103	146	153	123	137	212	212	178	180	101	103
RAY2-38	RAY2	119	119	149	159	176	176	160	160	97	101	155	155	127	137	204	212	178	180	103	103
RAY2-39	RAY2	107	107	111	135	164	170	156	156	97	99	140	146	135	135	214	214	180	182	103	105
RAY2-40	RAY2	107	119	107	121	164	164	156	156	99	101	146	155	127	127	202	212	178	180	101	105
RAY3-1	RAY3	107	117	109	109	172	172	162	162	99	99	146	155	125	131	202	202	0	0	101	101
RAY3-2	RAY3	107	121	107	111	164	164	162	162	99	103	155	155	127	133	214	214	0	0	0	0
RAY3-3	RAY3	107	119	111	147	164	164	160	160	97	99	155	155	125	137	202	202	178	178	101	103
RAY3-4	RAY3	107	119	107	111	164	164	160	160	97	99	151	151	125	137	202	214	0	0	103	103
RAY3-5	RAY3	107	119	107	107	164	164	162	162	97	99	133	155	125	137	202	214	182	182	101	103
RAY3-6	RAY3	107	107	111	111	162	162	162	162	97	97	133	133	127	131	214	214	180	180	101	103
RAY3-7	RAY3	107	121	107	111	170	170	162	162	97	99	146	155	121	125	202	214	178	178	101	103
RAY3-8	RAY3	119	119	109	109	164	172	160	160	95	103	133	155	121	125	202	202	0	0	0	0
RAY3-9	RAY3	107	107	107	111	164	164	160	160	99	99	133	155	121	137	202	202	182	182	101	103
RAY3-10	RAY3	107	111	111	119	172	172	160	160	97	97	146	151	137	137	202	214	178	182	101	103
RAY3-11	RAY3	107	124	161	161	170	178	162	162	99	103	146	155	131	131	214	214	0	0	101	105
RAY3-12	RAY3	107	111	107	143	162	169	162	162	97	99	146	155	121	121	202	202	0	0	101	103
RAY3-13	RAY3	107	121	107	111	170	170	160	181	95	99	146	155	121	137	202	202	0	0	0	0
RAY3-14	RAY3	107	121	107	107	162	178	156	160	99	99	146	146	125	137	214	214	0	0	101	103
RAY3-15	RAY3	107	121	111	151	166	178	160	181	99	103	146	155	121	121	202	214	178	182	101	101
RAY3-16	RAY3	107	107	111	111	166	166	160	160	99	99	146	155	131	137	202	214	178	182	101	101
RAY3-17	RAY3	107	121	107	107	166	166	160	160	101	103	147	155	131	137	202	214	178	182	101	101
RAY3-18	RAY3	107	121	107	111	166	178	160	160	97	99	155	155	121	137	202	214	180	180	101	103
RAY3-19	RAY3	107	107	111	111	166	178	160	181	103	103	147	147	121	137	214	214	178	180	0	0
RAY3-20	RAY3	107	124	109	123	172	172	156	160	99	99	146	155	137	137	214	214	180	180	101	105
RAY3-21	RAY3	107	124	107	111	176	176	160	160	97	99	146	155	125	131	202	202	180	180	98	101
RAY3-22	RAY3	107	107	109	161	170	210	156	160	101	103	151	151	125	137	202	202	178	182	101	103
RAY3-23	RAY3	107	107	107	107	170	170	160	160	101	101	148	148	125	137	202	206	182	182	101	101
RAY3-24	RAY3	107	121	111	111	166	166	160	181	99	103	146	146	121	121	202	202	182	182	101	103
RAY3-25	RAY3	107	121	107	107	170	178	160	160	99	99	155	155	121	121	202	202	178	178	0	0
RAY3-26	RAY3	107	107	111	111	162	162	160	160	103	103	151	151	121	121	202	214	0	0	101	101
RAY3-27	RAY3	107	124	107	143	164	170	162	162	97	101	147	147	125	125	202	214	180	180	103	103
RAY3-28	RAY3	107	107	109	123	172	172	162	162	97	101	155	155	125	125	202	202	182	182	101	101
RAY3-29	RAY3	111	111	111	111	166	166	162	162	101	101	133	133	125	125	214	214	180	180	0	0
RAY3-30	RAY3	111	119	107	111	164	164	162	162	99	99	146	155	131	137	214	214	182	182	101	105
RAY3-31	RAY3	107	107	111	111	164	164	160	160	99	99	146	155	131	143	202	214	182	182	101	101
RAY3-32	RAY3	107	124	107	111	177	177	160	160	99	103	146	155	131	143	202	214	180	180	101	101
RAY3-33	RAY3	119	124	107	111	162	162	162	162	99	103	147	147	125	129	214	214	180	180	101	101
RAY3-34	RAY3	107	111	107	145	169	169	160	160	99	99	133	155	125	137	202	214	182	182	103	103
RAY3-35	RAY3	124	124	111	115	162	172	160	160	99	103	133	147	125	143	202	214	0	0	101	105
RAY3-36	RAY3	111	119	111	143	166	166	160	160	99	99	133	155	121	131	202	214	0	0	101	103
RAY3-37	RAY3	107	111	107	111	166	166	160	160	101	101	148	148	125	143	202	216	0	0	0	0
RAY3-38	RAY3	119	123	109	127	162	162	160	160	95	97	155	155	125	125	202	202	180	180	0	0
RAY3-39	RAY3	107	107	107	111	162	162	162	162	103	103	146	146	125	121	202	214	0	0	101	101
RAY3-40	RAY3	107	124	107	155	162	162	160	160	97	97	148	155	125	125	208	214	0	0	0	0
CHA1-1	CHAN1	107	107	111	159	158	175	156	164	103	103	128	146	121	121	212	212	178	178	101	103
CHA1-2	CHAN1	119	126	111	159	169	179	162	172	103	103	155	155	121	129	202	214	178	180	101	103
CHA1-3	CHAN1	119	119	111	145	170	184	156	166	99	101	155	155	119	135	214	214	178	178	103	105
CHA1-4	CHAN1	107	107	111	157	172	172	150	160	103	103	155	155	125	135	212	212	178	180	101	103
CHA1-5	CHAN1	107	107	161	161	169	182	160	166	103	103	153	153	121	135	202	212	178	178	101	101
CHA1-6	CHAN1	107	107	145	157	169	184	156	172	99	101	146	153	125	125	202	212	178	180	103	103
CHA1-7	CHAN1	117	117	107	159	182	182	164	164	101	101	153	153	129	129	202	202	178	178	101	101
CHA1-8	CHAN1	118	121	159	159	170	180	156	160	103	103	146	146	127	127	212	212	180	180	101	103
CHA1-9	CHAN1	107	107	145	159	172	184	156	156	103	103	146	146	125	129	202	202	178	178	101	103
CHA1-10	CHAN1	118	118	107	107	184	184	166	166	101	101	147	153	125	125	214	214	0	0	105	105
CHA1-11	CHAN1	107	126	137	157	158	182	160	160	99	99	146	153	125	125	212	212	180	184	101	103
CHA1-12	CHAN1	121	121	111	147	174	174	156	172	99	99	146	153	121	121	210	210	178	178	103	103
CHA1-13	CHAN1	121	121	127	157	170	170	154	160	99	103	147	147	121	125	210	210	178	178	101	101
CHA1-14	CHAN1	107	119	111	137	169	169	164	164	99	101	149	149	121	129	212	212	178	180	103	103
CHA1-15	CHAN1	119	119	107	107	169	172	160	166	101	101	146	155	125	135	212	212	178	178	103	103
CHA1-16	CHAN1	126	126	111	121	170	170	160	160	101	101	153	153	125	137	202	214	178	178	103	103
CHA1-17	CHAN1	119	121	111	129	172	172	156	172	101	101	146	153	121	125	210	214	178	180	103	103
CHA1-18	CHAN1	121	121	111	129	172	172	160	172	101	101	146	153	121	125	210	214	178	180	103	103
CHA1-19	CHAN1	121	121	111	159	169	169	172	172	99	103	146	153	121	129	202	214	180	180	101	103
CHA1-20	CHAN1	121	129	129	159	172	172	158	172	103	103	153	153	125	125	212	212	178	178	101	103
CHA1-21	CHAN1	107	107	111	145	169	177	158	166	103	103	155	155	117	121	202	202	178	178	101	103
CHA1-22	CHAN1	107	119	129	129	180	180	172	172	103	103	153	153	121	121	214	214	178	178	101	101
CHA1-23	CHAN1	107	121	137	149	172	180	160	160	99	101	128	128	124	124	212	212	178	178	101	101
CHA1-24	CHAN1	119	119	107	107	158	169	160	160	103	103	155	155	135	135	202	212	180	180	103	103
CHA1-25	CHAN1	109	109	107	107	169	169	160	166	101	103	146	155	125	125	212	212	0	0	101	103
CHA1-26	CHAN1	126	126	129	159	169	181	154	154	99	103	128	153	121	135	212	212	178	178	103	103
CHA1-27	CHAN1	107	118	107	137	170	179	154	160	99	103	153	157	121	135	212	212	0	0	103	103
CHA1-28	CHAN1	107	109	107	159	169	179	156	172	99	101	153	153	121	125	212	212	178	178	103	103
CHA1-29	CHAN1	109	117	107	111	184	184	183	183	101	103	155	155	125	129	212	212	178	178	103	103
CHA1-30	CHAN1	109	119	107	157	172	179	156	172	101	101	147	159	125	125	212	212	178	180	101	101
CHA1-31	CHAN1	107	107	145	145	172	184	160	170	99	99	155	155	125	125	202	202	0	0	103	103
CHA1-32	CHAN1	107	119	111	111	158	170	160	172	101	101	155	155	125	125	202	202	0	0	103	103
CHA1-33	CHAN1	118	118	111	159	175	175	160	172	101	101	157	157	125	125	214	214	178	178	103	103
CHA1-34	CHAN1	118	126	107	111	170	184	160	160	99	99	137	155	121	121	0	0	178	178	103	103
CHA1-35	CHAN1	108	118	107	157	147	170	156	166	101	101	155	155	121	137	210	214	178	180	101	101
CHA1-36	CHAN1	107	107	129	145	158	158	154	160	103	103	146	157	129	129	202	202	178	178	101	103
CHA1-37	CHAN1	119	119	107	159	169	181	160	160	101	103	153	153	121	137	214	214	178	178	101	103
CHA1-38	CHAN1	107	107	129	145	170	170	166	172	99	99	144	153	125	135	214	214	178	180	101	101
CHA1-39	CHAN1	107	107	107	145	169	184	160	160	99	99	146	155	127	135	214	214	178	178	103	105
CHA1-40	CHAN1	109	109	111	157	181	181	160	160	99	99	155	155	125	125	212	212	180	180	101	103
CHA2-1	CHAN2	107	126	107	111	166	166	160	160	99	101	151	151	121	131	204	204	0	0	0	0
CHA2-2	CHAN2	107	107	107	109	183	183	160	160	99	99	146	155	121	131	202	202	180	180	101	103
CHA2-3	CHAN2	107	119	107	111	138	174	160	160	101	103	151	155	131	135	204	216	178	180	101	103
CHA2-4	CHAN2	107	119	111	111	158	170	160	160	99	99	151	151	131	131	202	202	0	0	101	101
CHA2-5	CHAN2	119	119	111	163	158	170	156	160	99	99	140	146	131	135	202	202	178	178	101	101
CHA2-6	CHAN2	119	119	111	133	158	172	160	166	99	103	146	151	131	135	202	212	180	182	101	101
CHA2-7	CHAN2	107	107	133	163	170	170	160	160	99	103	146	151	131	135	202	202	178	180	101	103
CHA2-8	CHAN2	119	119	119	121	174	174	160	160	95	99	157	157	121	135	202	202	180	182	105	105
CHA2-9	CHAN2	107	107	111	135	148	148	160	160	99	105	151	151	117	135	202	202	180	180	101	105
CHA2-10	CHAN2	119	119	121	147	169	169	160	160	99	101	151	151	123	135	202	202	180	180	101	101
CHA2-11	CHAN2	107	107	121	135	170	170	160	170	99	103	157	157	121	121	202	214	178	180	105	105
CHA2-12	CHAN2	107	107	107	107	152	152	160	160	103	103	151	151	119	119	202	202	0	0	105	105
CHA2-13	CHAN2	107	119	121	147	175	183	160	160	101	101	151	151	121	121	214	214	178	182	101	105
CHA2-14	CHAN2	111	126	117	145	158	158	160	179	99	99	146	146	121	121	230	230	180	197	103	107
CHA2-15	CHAN2	107	119	111	113	170	179	170	166	101	101	140	140	121	131	214	214	178	182	103	107
CHA2-16	CHAN2	119	119	107	109	166	175	160	181	101	101	128	148	121	133	202	212	178	182	101	103
CHA2-17	CHAN2	107	119	109	147	175	175	160	160	101	105	128	128	121	133	202	202	178	182	101	101
CHA2-18	CHAN2	107	123	111	141	164	181	160	160	97	101	148	148	131	137	202	204	178	178	101	101
CHA2-19	CHAN2	119	124	111	111	169	183	160	160	99	99	146	146	121	137	212	212	178	178	101	103
CHA2-20	CHAN2	107	107	111	111	170	175	152	152	99	99	128	155	131	131	202	210	178	178	103	103
CHA2-21	CHAN2	107	107	111	139	179	179	152	152	99	99	153	153	121	121	202	210	178	182	103	103
CHA2-22	CHAN2	107	123	111	147	172	172	160	160	99	103	140	146	121	127	204	208	180	184	101	101
CHA2-23	CHAN2	107	119	111	111	169	169	160	160	99	103	146	151	121	127	204	204	178	178	101	103
CHA2-24	CHAN2	107	107	107	109	183	183	160	160	99	101	157	157	123	131	204	214	178	180	101	101
CHA2-25	CHAN2	107	123	111	111	172	172	160	160	103	103	140	151	121	131	204	210	178	178	0	0
CHA2-26	CHAN2	107	107	107	113	169	169	152	160	99	101	140	151	137	137	202	214	178	178	101	103
CHA2-27	CHAN2	119	123	111	111	172	172	160	160	99	103	140	148	121	121	204	210	178	178	101	101
CHA2-28	CHAN2	107	126	111	143	154	177	160	160	101	101	153	153	123	131	202	212	178	178	101	103
CHA2-29	CHAN2	107	107	107	127	172	183	160	160	99	103	148	151	119	121	214	214	178	180	103	103
CHA2-30	CHAN2	119	119	111	111	172	172	160	160	99	103	146	151	119	123	204	210	180	182	101	101
CHA2-31	CHAN2	123	123	111	147	172	172	160	160	99	103	151	151	119	119	204	210	178	178	101	103
CHA2-32	CHAN2	116	116	111	127	147	147	152	152	97	97	128	146	131	131	216	216	178	178	101	103
CHA2-33	CHAN2	105	116	111	111	158	192	160	166	99	103	142	157	121	131	214	214	178	180	105	105
CHA2-34	CHAN2	105	105	111	133	147	147	160	160	97	99	146	146	121	135	214	214	192	192	101	103
CHA2-35	CHAN2	123	123	111	147	169	169	160	160	97	103	142	142	123	131	214	214	192	192	101	107
CHA2-36	CHAN2	105	134	111	161	147	169	160	166	97	97	142	142	123	131	216	216	192	192	103	107
CHA2-37	CHAN2	105	123	111	117	147	199	160	160	97	101	128	153	123	123	214	214	192	192	0	0
CHA2-38	CHAN2	119	119	117	127	147	170	160	160	97	97	146	155	123	131	214	214	182	182	103	107
CHA2-39	CHAN2	105	123	111	161	195	195	160	160	97	99	142	148	121	123	216	216	178	178	105	105
PRA-1	PRA	107	107	107	137	148	148	158	158	101	103	147	147	125	135	202	202	200	200	103	103
PRA-2	PRA	107	107	137	141	148	158	158	158	101	101	146	146	113	125	214	214	182	182	94	103
PRA-3	PRA	119	119	121	133	148	148	158	158	103	103	137	146	135	135	202	212	178	182	103	103
PRA-4	PRA	107	111	117	137	143	158	160	166	97	103	147	147	111	125	214	214	192	192	103	107
PRA-5	PRA	107	107	135	137	148	177	158	158	99	101	147	147	113	135	214	214	180	180	103	103
PRA-6	PRA	107	107	107	127	152	152	158	158	101	101	137	147	121	127	212	212	178	182	103	107
PRA-7	PRA	107	107	121	127	152	158	158	158	101	101	133	155	113	125	216	216	178	178	94	103
PRA-8	PRA	107	107	121	127	152	158	158	158	101	101	133	155	121	124	216	216	178	178	94	103
PRA-9	PRA	107	107	121	121	152	177	158	164	101	101	155	155	125	125	212	212	182	182	94	103
PRA-10	PRA	107	107	139	139	143	158	156	156	101	103	137	146	109	125	214	214	182	182	103	103
PRA-11	PRA	107	107	107	139	148	148	158	158	101	103	146	146	135	135	216	216	182	182	103	103
PRA-12	PRA	107	111	137	145	154	205	158	179	101	101	146	146	113	113	216	230	0	0	94	107
PRA-13	PRA	107	107	137	137	143	148	156	166	103	103	146	146	125	135	214	214	200	200	103	103
PRA-14	PRA	107	107	107	141	148	158	158	158	101	101	146	155	113	125	214	214	186	186	94	103
PRA-15	PRA	107	107	107	139	148	148	156	166	103	103	147	147	125	135	202	214	182	182	103	103
PRA-16	PRA	107	107	107	141	148	177	156	156	101	101	137	155	113	121	216	216	178	186	103	107
PRA-17	PRA	119	119	139	139	143	143	156	166	103	103	146	155	125	135	202	202	182	182	101	103
PRA-18	PRA	107	107	107	141	148	158	154	162	101	103	137	146	125	135	202	202	182	182	101	103
PRA-19	PRA	107	107	127	137	143	148	158	158	101	103	147	147	125	135	212	212	182	182	94	103
PRA-20	PRA	107	107	137	143	152	177	158	158	101	101	137	147	121	135	202	214	178	178	94	103
PRA-21	PRA	107	107	137	137	154	154	156	166	103	103	155	155	125	125	202	202	182	182	103	103
PRA-22	PRA	107	119	127	139	148	177	160	160	99	101	146	146	121	135	202	214	182	200	94	103
PRA-23	PRA	107	119	107	141	152	177	158	158	101	101	133	146	121	125	214	216	178	200	94	103
PRA-24	PRA	107	107	107	137	152	152	160	160	101	101	137	155	135	135	202	202	182	182	103	103
PRA-25	PRA	107	107	121	139	148	177	158	158	101	101	137	155	125	125	202	212	178	182	103	107
PRA-26	PRA	107	107	127	137	154	154	158	158	101	101	146	155	113	135	214	214	182	182	103	103
PRA-27	PRA	107	119	121	127	158	177	158	158	101	101	147	147	125	125	212	212	200	200	94	103
PRA-28	PRA	107	107	133	137	148	154	160	160	101	103	146	155	135	135	202	202	194	194	103	103
PRA-29	PRA	107	107	107	137	148	148	160	168	101	101	128	128	125	125	214	214	0	0	0	0
PRA-30	PRA	107	107	121	133	148	148	158	158	97	101	137	155	135	135	202	202	178	178	103	103
PRA-31	PRA	107	107	141	147	152	177	158	158	101	101	137	146	121	121	212	212	186	204	94	103
PRA-32	PRA	107	107	121	127	152	158	156	156	101	101	133	155	121	125	212	214	178	178	94	103
PRA-33	PRA	107	107	121	127	152	158	158	158	101	101	133	155	121	125	212	214	178	178	94	103
PRA-34	PRA	107	107	121	127	152	158	156	156	101	101	133	155	121	125	214	214	178	178	103	103
PRA-35	PRA	107	107	137	143	152	177	156	156	101	101	137	146	121	135	202	202	178	178	94	103
PRA-36	PRA	111	126	117	145	158	205	160	179	97	97	151	151	113	113	214	214	178	178	103	107
PRA-37	PRA	111	126	117	145	158	205	160	179	97	97	147	147	111	111	214	214	178	178	103	107
PRA-38	PRA	111	126	117	145	158	205	160	179	97	97	133	147	111	111	202	230	178	178	103	107
PRA-39	PRA	107	107	133	137	152	177	156	160	103	103	147	153	113	125	212	212	178	178	103	107
PRA-40	PRA	107	119	111	137	152	170	160	166	99	99	146	153	131	135	202	212	178	178	101	101
MAE1-1	MAE1	119	119	163	163	148	208	166	166	97	97	144	144	121	121	212	228	178	200	107	107
MAE1-2	MAE1	107	107	111	117	175	208	166	166	97	101	144	146	121	121	214	214	178	193	105	107
MAE1-3	MAE1	119	119	117	133	175	205	166	166	97	97	144	144	127	127	214	214	180	180	107	107
MAE1-4	MAE1	119	119	117	133	147	175	158	166	97	103	126	153	113	121	210	216	178	192	107	107
MAE1-5	MAE1	105	119	117	133	177	177	152	166	97	103	144	144	121	121	214	214	178	192	107	107
MAE1-6	MAE1	105	119	107	163	147	205	158	166	97	101	153	153	123	127	214	214	180	192	105	107
MAE1-7	MAE1	105	119	117	117	177	177	158	166	97	97	146	146	121	127	214	214	178	178	107	107
MAE1-8	MAE1	103	105	117	133	209	209	158	166	97	97	126	133	127	127	214	214	192	192	107	107
MAE1-9	MAE1	105	119	117	117	177	177	158	166	97	97	142	147	121	127	214	214	178	178	107	107
MAE1-10	MAE1	105	119	117	117	177	177	158	166	97	103	142	146	121	127	214	214	178	178	107	107
MAE1-11	MAE1	103	105	163	163	147	169	166	166	97	97	142	153	123	123	214	214	192	204	107	107
MAE1-12	MAE1	119	135	117	157	147	147	166	166	97	101	147	153	127	127	216	216	192	192	107	107
MAE1-13	MAE1	119	135	117	157	169	212	158	179	97	101	133	153	127	127	210	214	180	192	107	107
MAE1-14	MAE1	119	135	117	157	169	212	158	158	97	101	133	153	127	127	210	214	180	192	107	107
MAE1-15	MAE1	117	117	117	117	175	209	158	158	97	101	133	146	123	127	214	214	192	192	107	107
MAE1-16	MAE1	135	135	117	157	169	212	160	179	103	103	133	153	127	127	210	214	180	192	107	107
MAE1-17	MAE1	119	119	117	117	205	205	162	162	97	103	142	142	127	127	214	214	178	192	103	103
MAE1-18	MAE1	103	105	117	127	175	209	158	158	97	97	153	153	123	127	214	214	178	194	107	107
MAE1-19	MAE1	105	105	127	133	209	209	160	179	97	97	142	153	121	127	210	216	178	178	107	107
MAE1-20	MAE1	103	105	157	163	147	205	158	166	97	97	126	142	121	127	210	216	192	204	107	107
MAE1-21	MAE1	105	117	111	133	207	207	158	166	97	101	133	144	121	127	214	214	178	178	107	107
MAE1-22	MAE1	105	117	111	133	207	207	158	166	97	101	133	142	121	127	214	214	178	192	107	107
MAE1-23	MAE1	105	119	117	117	175	207	160	160	97	101	153	153	123	127	214	214	192	192	107	107
MAE1-24	MAE1	105	116	111	133	207	207	158	166	97	101	133	142	121	127	214	214	178	192	107	107
MAE1-25	MAE1	105	105	117	117	175	175	158	166	97	97	146	146	121	127	214	214	178	178	107	107
MAE1-26	MAE1	105	119	117	117	175	175	166	166	97	97	146	146	121	127	214	214	178	178	107	107
MAE1-27	MAE1	105	119	117	157	147	205	158	166	97	97	146	146	121	127	214	214	192	192	107	107
MAE1-28	MAE1	105	119	117	157	147	205	166	166	97	97	146	146	121	127	214	214	178	192	103	107
MAE1-29	MAE1	105	119	111	119	210	212	158	166	97	97	126	126	121	127	216	216	194	194	107	107
MAE1-30	MAE1	105	119	111	117	147	175	160	179	97	101	144	144	127	127	216	216	178	178	107	107
MAE1-31	MAE1	105	119	111	117	147	175	158	179	97	101	144	144	127	127	216	216	178	178	107	107
MAE1-32	MAE1	105	119	117	159	175	201	158	158	97	97	142	142	127	127	214	214	192	192	103	107
MAE1-33	MAE1	119	119	119	133	147	147	166	179	97	101	133	142	113	127	214	214	192	192	107	107
MAE1-34	MAE1	105	105	117	117	175	175	166	166	97	97	144	147	121	127	214	214	178	178	107	107
MAE1-35	MAE1	105	105	117	133	199	212	154	160	97	97	146	153	123	127	212	216	180	194	107	107
MAE1-36	MAE1	119	119	157	163	147	147	158	166	97	97	144	144	121	121	212	228	178	178	107	107
MAE1-37	MAE1	119	119	157	163	147	207	166	166	97	97	142	142	121	121	212	228	178	178	107	107
MAE1-38	MAE1	119	119	111	117	147	175	166	166	97	103	146	146	121	121	214	214	178	192	103	107
MAE1-39	MAE1	119	119	157	157	209	209	166	166	97	97	142	142	121	121	214	214	192	192	107	107
MAE1-40	MAE1	105	105	111	133	147	147	166	166	97	97	146	146	127	127	214	214	192	192	107	107
MAE2-1	MAE2	105	117	117	117	147	207	160	179	97	103	144	144	123	127	214	214	192	192	105	107
MAE2-2	MAE2	105	105	127	157	207	207	160	160	97	103	153	153	123	123	214	214	192	192	105	107
MAE2-3	MAE2	119	119	107	111	147	207	160	160	97	97	144	146	123	123	214	214	192	210	105	107
MAE2-4	MAE2	105	105	117	117	212	212	160	179	97	103	144	144	127	127	214	214	180	192	108	108
MAE2-5	MAE2	105	117	111	111	207	207	160	166	97	101	144	146	127	127	214	214	192	192	105	107
MAE2-6	MAE2	105	105	117	157	175	175	160	179	97	101	144	144	123	127	216	216	178	180	105	107
MAE2-7	MAE2	105	105	117	117	207	207	160	179	97	97	144	153	127	127	212	216	192	192	105	107
MAE2-8	MAE2	107	107	117	117	147	147	158	166	97	103	144	144	127	127	212	212	192	192	107	107
MAE2-9	MAE2	105	105	117	117	207	207	160	160	97	97	144	153	127	127	212	216	192	192	105	107
MAE2-10	MAE2	105	108	117	117	147	175	160	166	97	97	153	153	123	127	214	214	180	192	105	107
MAE2-11	MAE2	105	117	111	159	147	147	162	162	97	97	144	144	123	127	214	214	178	192	105	107
MAE2-12	MAE2	108	108	111	111	147	147	162	162	97	97	144	153	132	132	214	214	178	178	105	105
MAE2-13	MAE2	105	105	107	155	209	209	166	179	97	97	153	159	127	127	214	214	192	192	105	107
MAE2-14	MAE2	105	117	111	111	175	175	166	166	101	103	153	153	121	127	216	216	192	192	103	105
MAE2-15	MAE2	117	117	111	111	147	147	160	160	97	101	144	153	127	127	216	216	178	192	107	107
MAE2-16	MAE2	105	105	111	117	175	205	160	160	101	101	144	153	127	135	214	230	178	178	105	107
MAE2-17	MAE2	108	108	127	133	205	216	160	160	97	97	144	144	123	127	214	214	192	192	105	107
MAE2-18	MAE2	105	105	117	155	175	175	160	160	97	101	144	144	123	127	214	214	192	192	105	107
MAE2-19	MAE2	105	105	111	117	175	205	158	158	101	103	146	153	121	127	214	214	192	192	105	107
MAE2-20	MAE2	105	118	117	117	209	209	162	162	97	101	144	153	123	127	214	214	192	210	105	107
MAE2-21	MAE2	105	105	111	117	182	205	162	179	97	103	144	153	123	127	214	214	192	192	106	106
MAE2-22	MAE2	105	119	111	117	147	207	160	160	97	101	144	144	121	121	214	214	192	207	105	107
MAE2-23	MAE2	105	105	111	133	178	207	160	160	97	97	144	144	127	127	214	214	178	192	105	107
MAE2-24	MAE2	105	119	111	155	207	207	160	160	97	101	146	146	123	127	212	216	180	192	103	107
MAE2-25	MAE2	105	111	111	117	147	147	160	179	97	101	146	146	121	127	214	214	178	180	105	107
MAE2-26	MAE2	105	117	111	117	147	205	160	160	97	97	144	146	123	123	214	214	0	0	105	107
MAE2-27	MAE2	105	117	117	127	175	216	160	179	97	97	144	153	123	127	216	216	178	192	105	107
MAE2-28	MAE2	109	121	117	133	147	147	160	179	97	103	146	153	123	123	212	216	178	192	105	107
MAE2-29	MAE2	109	117	111	117	147	209	166	179	97	103	144	144	123	127	214	214	192	192	107	107
MAE2-30	MAE2	105	117	111	117	147	207	158	158	97	97	144	146	121	121	214	214	192	192	107	107
MAE2-31	MAE2	105	105	117	157	212	212	168	179	97	101	153	153	132	132	214	214	192	192	105	107
MAE2-32	MAE2	105	105	111	117	175	175	158	166	103	103	153	153	127	127	212	216	192	192	107	107
MAE2-33	MAE2	115	115	117	117	216	216	158	158	97	101	146	146	111	127	214	214	178	180	107	107
MAE2-34	MAE2	105	109	157	157	0	0	158	158	97	97	144	153	123	127	230	230	178	178	105	105
MAE2-35	MAE2	105	105	133	157	147	147	160	160	103	103	144	153	124	124	210	216	178	192	107	107
MAE2-36	MAE2	105	119	127	157	175	207	166	166	97	97	144	144	123	127	214	214	178	192	105	105
MAE2-37	MAE2	105	105	117	117	175	207	160	179	97	97	144	146	123	127	214	214	192	192	103	107
MAE2-38	MAE2	105	117	117	117	207	207	156	166	97	103	144	146	123	127	214	214	192	192	105	107
MAE2-39	MAE2	105	119	117	133	175	207	160	179	97	97	144	146	123	123	214	214	192	192	103	107
MAE2-40	MAE2	105	105	117	117	192	210	166	179	97	97	0	0	111	132	214	214	178	190	105	107
MAE3-1	MAE3	105	109	111	133	209	209	166	166	97	99	149	153	127	127	212	214	192	192	105	107
MAE3-2	MAE3	105	119	109	111	207	207	158	166	97	97	144	153	127	127	212	214	192	192	105	107
MAE3-3	MAE3	105	117	111	117	207	207	166	166	97	101	133	153	123	127	212	214	192	192	105	107
MAE3-4	MAE3	117	136	111	133	147	207	158	166	97	103	144	153	127	127	212	214	192	192	103	103
MAE3-5	MAE3	105	117	111	133	207	207	166	166	97	101	144	144	127	127	212	214	178	178	105	107
MAE3-6	MAE3	119	109	117	133	147	201	166	166	95	97	133	144	121	123	212	214	190	190	0	0
MAE3-7	MAE3	105	117	117	133	166	205	160	179	97	101	144	144	123	127	212	214	192	192	105	107
MAE3-8	MAE3	105	105	115	117	147	147	166	166	97	103	144	153	127	127	212	214	180	180	103	107
MAE3-9	MAE3	117	117	117	127	147	147	166	166	97	97	144	147	127	127	212	214	180	180	105	105
MAE3-10	MAE3	105	119	117	129	147	147	166	166	97	97	144	153	123	127	212	214	192	192	105	107
MAE3-11	MAE3	105	105	111	127	147	207	166	166	97	97	144	153	123	127	214	214	178	178	105	105
MAE3-12	MAE3	119	119	123	127	207	207	160	160	97	97	144	147	127	127	214	216	178	178	107	107
MAE3-13	MAE3	105	105	127	127	147	147	158	166	97	97	144	144	123	127	212	214	178	178	107	107
MAE3-14	MAE3	105	105	117	117	203	203	158	166	97	97	147	153	127	127	210	214	192	192	103	106
MAE3-15	MAE3	109	109	111	117	147	207	166	181	97	101	126	144	123	127	212	214	192	192	107	107
MAE3-16	MAE3	105	109	111	117	147	147	166	166	97	101	147	153	123	127	210	214	178	180	107	107
MAE3-17	MAE3	105	117	111	127	207	207	166	179	97	97	144	144	127	127	212	214	180	180	103	103
MAE3-18	MAE3	105	109	111	117	147	209	160	172	97	101	144	153	123	127	212	214	192	192	105	105
MAE3-19	MAE3	105	119	111	117	147	209	166	166	97	101	142	147	123	127	212	214	192	192	105	107
MAE3-20	MAE3	117	117	111	117	147	195	160	166	97	97	142	147	127	127	212	214	178	192	105	107
MAE3-21	MAE3	105	119	111	133	0	0	166	166	97	97	153	153	121	127	212	214	180	192	103	107
MAE3-22	MAE3	117	117	111	117	147	207	158	179	97	103	142	147	123	127	212	214	178	192	105	107
MAE3-23	MAE3	117	117	117	117	0	0	166	179	97	97	144	144	123	127	212	214	192	192	105	107
MAE3-24	MAE3	105	109	117	133	147	181	166	166	97	97	144	147	121	127	210	214	180	192	105	107
MAE3-25	MAE3	105	121	111	117	147	147	160	181	97	101	144	153	127	127	212	214	180	180	105	107
MAE3-26	MAE3	105	119	111	117	195	207	158	166	97	97	133	147	123	123	212	214	192	192	103	105
MAE3-27	MAE3	105	119	117	117	147	147	158	158	97	97	130	155	121	127	212	214	178	180	103	107
MAE3-28	MAE3	119	119	111	111	147	175	166	166	97	97	142	153	123	123	212	214	180	192	105	107
MAE3-29	MAE3	107	121	111	111	147	164	158	166	97	101	147	157	127	135	202	216	180	180	0	0
MAE3-30	MAE3	117	117	109	149	156	183	162	162	99	103	142	151	129	129	202	202	178	180	101	101
MAE3-31	MAE3	105	107	107	145	147	170	166	166	99	103	142	151	125	137	218	218	178	180	101	103
MAE3-32	MAE3	123	123	111	147	170	170	160	160	101	107	130	142	119	129	206	210	178	178	101	103
MAE3-33	MAE3	113	119	147	147	147	166	156	156	99	103	147	153	119	135	202	202	178	182	103	107
MAE3-34	MAE3	107	123	107	117	147	168	160	160	99	99	147	151	123	135	202	214	178	182	101	107
MAE3-35	MAE3	107	107	111	129	147	170	160	160	101	101	144	144	121	129	202	214	178	184	101	101
MAE3-36	MAE3	123	123	109	141	173	173	160	160	97	99	144	153	127	135	202	214	178	178	101	103
MAE3-37	MAE3	105	105	111	117	147	195	160	181	97	97	144	153	127	127	212	214	180	180	107	107
MAE3-38	MAE3	105	105	111	157	207	207	166	166	97	97	144	144	123	127	212	214	180	194	105	107
MAE3-39	MAE3	105	136	111	157	147	207	166	181	97	97	0	0	123	127	210	214	192	192	103	107
MAE3-40	MAE3	105	117	127	133	147	147	158	158	97	97	0	0	127	127	212	214	178	192	105	105
KUN-1	KUN	142	142	127	133	158	166	161	268	107	107	127	146	113	127	228	228	129	133	103	107
KUN-2	KUN	142	142	127	133	158	166	161	268	107	107	127	146	113	127	228	228	129	133	103	107
KUN-3	KUN	142	142	127	133	158	166	161	268	107	107	127	146	113	127	228	228	129	133	103	107
KUN-4	KUN	142	142	127	133	158	166	161	268	107	107	127	146	113	127	228	228	129	133	103	107
KUN-5	KUN	142	142	127	133	158	166	161	268	107	107	127	146	113	127	228	228	129	133	103	107
KUN-6	KUN	142	142	127	133	158	166	161	268	107	107	127	146	113	127	228	228	129	133	103	107
KUN-7	KUN	142	142	127	133	158	166	161	268	107	107	127	146	113	127	228	228	129	133	103	107
KUN-8	KUN	142	142	127	133	158	166	161	268	107	107	127	146	113	127	228	228	129	133	103	107
KUN-9	KUN	142	142	127	133	158	166	161	268	107	107	127	146	113	127	228	228	129	133	103	107
KUN-10	KUN	142	142	127	133	158	166	161	268	107	107	127	146	113	127	228	228	129	133	103	107
KUN-11	KUN	142	142	127	133	158	166	161	268	107	107	127	146	113	127	228	228	129	133	103	107
KUN-12	KUN	142	142	127	133	158	166	161	268	107	107	127	146	113	127	228	228	129	133	103	107
KUN-13	KUN	142	142	127	133	158	166	161	268	107	107	127	146	113	127	228	228	129	133	103	107
KUN-14	KUN	142	142	127	133	158	166	161	268	107	107	127	146	113	127	228	228	129	133	103	107
KUN-15	KUN	142	142	127	133	158	166	161	268	107	107	127	146	113	127	228	228	129	133	103	107
KUN-16	KUN	142	142	127	133	158	166	161	268	107	107	127	146	113	127	228	228	129	133	103	107
KUN-17	KUN	142	142	127	133	158	166	161	268	107	107	127	146	113	127	228	228	129	133	103	107
KUN-18	KUN	142	142	127	133	158	166	161	268	107	107	127	146	113	127	228	228	129	133	103	107
KUN-19	KUN	142	142	127	133	158	166	161	268	107	107	127	146	113	127	228	228	129	133	103	107
KUN-20	KUN	134	134	127	127	158	166	178	178	101	107	127	146	113	127	212	228	129	133	103	107
KUN-21	KUN	142	142	127	133	158	166	161	268	107	107	127	146	113	127	228	228	129	133	103	107
KUN-22	KUN	142	142	127	133	158	166	161	268	107	107	127	146	113	127	228	228	129	133	103	107
KUN-23	KUN	142	142	127	133	158	166	161	268	107	107	127	146	113	127	228	228	129	133	103	107
KUN-24	KUN	142	142	127	133	158	166	161	268	107	107	127	146	113	127	228	228	129	133	103	107
KUN-25	KUN	134	134	129	129	166	173	161	268	101	107	127	146	127	127	212	228	129	133	103	103
KUN-26	KUN	134	134	129	129	166	173	161	268	101	107	127	146	127	127	212	228	129	133	103	103
KUN-27	KUN	134	134	129	129	166	173	161	161	101	107	127	146	127	127	212	228	129	133	103	103
KUN-28	KUN	142	142	127	133	158	166	161	268	107	107	127	146	113	127	228	228	129	133	103	107
KUN-29	KUN	142	142	127	133	158	166	161	268	107	107	127	146	113	127	228	228	129	133	103	107
KUN-30	KUN	142	142	127	133	158	166	161	268	107	107	127	146	113	127	228	228	129	133	103	107
KUN-31	KUN	142	142	127	133	158	166	161	268	107	107	127	146	113	127	228	228	129	133	103	107
KUN-32	KUN	142	142	127	133	158	166	161	161	107	107	127	146	113	127	228	228	129	133	103	107
KUN-33	KUN	142	142	127	133	158	166	161	268	107	107	127	146	113	127	228	228	129	133	103	107
KUN-34	KUN	142	142	127	133	158	166	161	268	107	107	127	146	113	127	228	228	129	133	103	107
KUN-35	KUN	142	142	127	133	158	166	161	268	107	107	127	146	113	127	228	228	129	133	103	107
KUN-36	KUN	142	142	127	133	158	166	161	268	107	107	127	146	113	127	228	228	129	133	103	107
KUN-37	KUN	142	142	127	133	158	166	161	268	107	107	127	146	113	127	228	228	129	133	103	107
KUN-38	KUN	142	142	127	133	158	166	161	268	107	107	127	146	113	127	228	228	129	133	103	107
KUN-39	KUN	142	142	127	133	158	166	161	268	107	107	127	146	113	127	228	228	129	133	103	107
KUN-40	KUN	142	142	127	133	158	166	161	161	107	107	127	146	113	127	228	228	129	133	103	107
YOG1-1	YOG1	109	117	127	129	158	166	158	158	107	107	126	146	119	119	216	216	198	198	103	103
YOG1-2	YOG1	109	107	127	129	158	166	158	179	97	97	126	146	113	127	216	216	198	198	103	105
YOG1-3	YOG1	109	107	117	117	158	166	158	179	107	107	126	146	119	119	216	230	198	198	103	103
YOG1-4	YOG1	109	107	127	129	158	166	162	179	97	107	126	146	113	127	216	230	198	198	101	105
YOG1-5	YOG1	109	107	127	129	158	166	162	162	107	107	126	146	113	127	216	230	198	198	103	103
YOG1-6	YOG1	109	107	127	129	158	166	162	179	107	107	126	146	113	127	216	230	198	198	103	103
YOG1-7	YOG1	109	107	127	129	158	166	160	179	107	107	126	146	123	123	216	216	198	198	103	103
YOG1-8	YOG1	109	107	127	129	158	166	158	179	107	107	126	146	113	127	216	216	198	198	103	103
YOG1-9	YOG1	109	107	127	129	158	166	179	179	107	107	126	146	113	127	202	202	198	198	103	103
YOG1-10	YOG1	109	107	127	129	158	166	160	179	107	107	126	146	113	127	216	230	198	198	103	103
YOG1-11	YOG1	109	107	127	129	158	166	160	179	107	107	126	146	113	127	216	216	198	198	103	103
YOG1-12	YOG1	109	107	127	129	158	166	160	179	107	107	126	146	113	127	216	216	198	198	103	103
YOG1-13	YOG1	117	117	127	129	158	166	160	179	107	107	126	146	113	127	216	230	198	198	103	103
YOG1-14	YOG1	109	117	127	129	158	166	164	179	97	107	126	146	113	127	216	230	198	198	103	103
YOG1-15	YOG1	107	117	127	129	158	166	158	179	107	107	126	146	113	127	216	230	198	198	103	103
YOG1-16	YOG1	109	117	127	129	158	166	160	179	105	105	126	146	113	127	216	230	198	198	103	103
YOG1-17	YOG1	107	117	127	129	158	166	160	179	107	107	126	146	113	127	216	230	198	198	103	103
YOG1-18	YOG1	117	117	127	129	158	166	160	179	107	107	126	146	113	127	216	230	198	198	103	103
YOG1-19	YOG1	109	117	127	129	158	166	160	179	97	107	126	146	113	127	216	216	198	198	103	103
YOG1-20	YOG1	109	117	127	129	158	166	179	179	107	107	126	146	113	127	216	216	198	198	103	103
YOG1-21	YOG1	109	117	127	129	158	166	160	179	97	97	126	146	113	127	216	230	198	198	103	103
YOG1-22	YOG1	109	117	127	129	158	166	160	179	107	107	126	146	113	127	216	230	198	198	103	105
YOG1-23	YOG1	109	117	127	129	158	166	160	179	107	107	126	146	113	127	216	230	198	198	103	105
YOG1-24	YOG1	109	117	127	129	158	166	158	179	107	107	126	146	113	127	216	230	198	198	103	103
YOG1-25	YOG1	109	117	127	129	158	166	160	179	105	105	126	146	113	127	216	230	198	198	103	103
YOG1-26	YOG1	109	117	127	129	158	166	179	179	107	107	126	146	113	127	216	230	198	198	103	103
YOG1-27	YOG1	109	117	127	129	158	166	154	179	97	107	126	146	113	127	216	230	198	198	103	103
YOG1-28	YOG1	109	117	127	129	158	166	160	179	97	107	126	146	113	127	216	230	198	198	103	103
YOG1-29	YOG1	109	117	127	129	158	166	160	179	107	107	126	146	113	127	216	230	198	198	103	103
YOG1-30	YOG1	109	117	127	129	158	166	160	179	97	107	126	146	113	127	216	230	198	198	103	103
YOG1-31	YOG1	109	117	127	129	158	166	160	179	97	107	126	146	113	127	216	216	198	198	103	103
YOG1-32	YOG1	109	117	127	129	158	166	179	179	107	107	126	146	113	127	216	216	198	198	103	103
YOG1-33	YOG1	109	117	127	129	158	166	162	162	97	107	126	146	113	127	216	230	198	198	103	103
YOG1-34	YOG1	109	117	127	129	158	166	179	179	107	107	126	146	113	127	216	230	198	198	103	103
YOG1-35	YOG1	109	117	127	129	158	166	160	179	99	99	126	146	113	127	216	230	198	198	103	103
YOG2-1	YOG2	117	117	123	133	158	158	179	179	107	107	126	153	113	113	216	216	196	196	103	103
YOG2-2	YOG2	117	117	127	127	158	158	160	160	97	107	126	126	113	113	216	216	196	196	103	103
YOG2-3	YOG2	117	117	123	133	158	158	160	179	107	107	126	153	113	113	216	216	196	196	103	103
YOG2-4	YOG2	107	117	123	133	158	158	158	179	107	107	126	153	113	113	216	216	196	196	103	105
YOG2-5	YOG2	117	117	123	133	158	158	179	179	107	107	126	153	113	113	216	216	196	196	103	103
YOG2-6	YOG2	117	117	123	133	158	158	160	179	107	107	126	153	113	123	216	216	196	196	103	105
YOG2-7	YOG2	107	107	123	127	160	160	152	179	101	107	126	153	113	123	230	230	196	196	103	103
YOG2-8	YOG2	117	117	123	133	158	158	160	179	107	107	126	153	113	113	216	216	196	196	103	105
YOG2-9	YOG2	117	117	123	133	158	158	152	179	107	107	126	153	113	113	216	216	196	196	103	105
YOG2-10	YOG2	107	107	123	127	160	160	179	179	101	107	126	153	113	121	230	230	196	196	103	103
YOG2-11	YOG2	117	117	123	133	158	158	160	179	101	101	126	153	113	113	216	216	196	196	103	103
YOG2-12	YOG2	115	115	123	127	158	158	179	179	101	107	126	153	113	127	230	230	196	196	107	107
YOG2-13	YOG2	115	115	123	127	158	158	160	179	101	107	126	153	113	127	230	230	196	196	103	103
YOG2-14	YOG2	117	117	123	133	158	158	160	179	107	107	126	153	113	113	216	216	196	196	103	103
YOG2-15	YOG2	117	117	123	133	158	158	179	179	107	107	126	153	113	113	216	216	196	196	103	103
YOG2-16	YOG2	117	117	123	133	158	158	160	179	107	107	126	153	113	113	216	216	198	198	103	103
YOG2-17	YOG2	115	115	123	127	158	158	179	179	101	107	126	153	113	127	230	230	196	196	107	107
YOG2-18	YOG2	117	117	123	133	158	158	160	179	107	107	126	153	113	113	216	216	196	196	103	103
YOG2-19	YOG2	117	117	123	133	158	158	179	179	107	107	126	153	113	113	216	216	196	196	103	103
YOG2-20	YOG2	117	117	123	133	158	158	160	179	107	107	126	153	113	113	216	216	196	196	103	103
YOG2-21	YOG2	119	119	123	127	158	158	160	179	107	107	146	153	113	127	216	216	198	198	107	107
YOG2-22	YOG2	117	117	123	133	158	158	158	179	107	107	146	153	113	113	216	216	198	198	103	103
YOG2-23	YOG2	117	117	123	133	158	158	160	179	107	107	126	153	113	113	216	216	202	202	103	103
YOG2-24	YOG2	115	115	123	127	158	158	160	183	101	101	126	153	113	127	216	230	202	202	103	107
YOG2-25	YOG2	117	117	123	133	158	158	179	179	107	107	126	126	113	113	216	216	196	196	103	103
YOG2-26	YOG2	117	117	123	133	158	158	179	179	107	107	126	153	113	113	216	216	196	196	103	103
YOG2-27	YOG2	117	117	123	133	158	158	179	179	107	107	126	153	113	123	216	216	196	196	103	103
YOG2-28	YOG2	117	117	123	133	158	158	179	179	107	107	126	153	113	123	216	216	196	196	103	103
YOG2-29	YOG2	117	117	123	133	158	158	160	179	107	107	126	153	113	113	216	216	196	196	103	103
YOG2-30	YOG2	117	117	123	133	158	158	160	179	107	107	126	153	113	123	216	216	196	196	103	103
YOG2-31	YOG2	117	117	123	133	158	158	160	160	107	107	126	153	113	123	216	216	196	196	103	103
YOG2-32	YOG2	117	117	123	133	158	158	179	179	107	107	126	153	113	113	216	216	196	196	103	103
YOG2-33	YOG2	117	117	123	133	158	158	156	179	107	107	126	153	113	123	216	216	196	196	103	105
YOG2-34	YOG2	117	117	123	133	158	158	160	179	107	107	126	153	113	123	216	216	196	196	103	103
YOG2-35	YOG2	117	117	123	133	158	158	179	179	107	107	126	153	113	123	216	216	196	196	103	103
YOG2-36	YOG2	117	117	117	129	158	166	156	181	97	101	146	153	127	127	216	216	196	196	103	103
YOG2-37	YOG2	107	107	117	129	158	166	160	181	97	101	146	153	103	127	216	216	196	196	103	103
YOG2-38	YOG2	109	117	117	129	158	166	181	181	97	97	146	153	127	127	216	216	196	196	103	103
YOG2-39	YOG2	107	117	117	129	158	166	156	181	97	101	146	153	127	127	216	216	196	196	103	103
LOMB1-1	LOMB1	109	115	127	127	158	158	156	179	103	107	147	147	113	113	214	216	196	196	103	107
LOMB1-2	LOMB1	109	115	133	133	158	175	160	179	103	107	147	147	113	113	212	216	196	196	103	107
LOMB1-3	LOMB1	117	126	127	133	158	158	160	179	107	107	147	147	113	127	216	230	196	196	103	103
LOMB1-4	LOMB1	117	117	127	127	158	166	160	160	101	101	128	147	113	113	212	216	196	196	103	103
LOMB1-5	LOMB1	109	117	127	127	158	158	160	179	101	107	128	128	113	127	212	214	192	196	103	107
LOMB1-6	LOMB1	117	117	133	133	158	158	164	179	101	107	128	147	113	127	216	230	198	198	103	107
LOMB1-7	LOMB1	109	115	133	133	158	158	160	179	107	107	147	147	113	127	214	230	198	198	103	107
LOMB1-8	LOMB1	109	115	157	157	158	166	158	179	101	107	147	147	113	127	212	216	198	198	107	107
LOMB1-9	LOMB1	109	115	123	127	158	166	160	179	101	107	147	147	113	113	212	216	198	198	107	107
LOMB1-10	LOMB1	115	115	133	133	158	158	158	158	107	107	128	148	113	113	212	216	198	198	103	107
LOMB1-11	LOMB1	115	115	123	123	158	166	160	179	101	107	128	147	113	113	216	230	196	196	103	107
LOMB1-12	LOMB1	115	115	123	123	158	166	160	179	101	107	128	147	113	113	216	230	0	0	103	107
LOMB1-13	LOMB1	115	115	123	123	158	166	160	179	101	107	128	147	113	113	216	230	198	198	103	107
LOMB1-14	LOMB1	115	115	123	123	158	166	160	166	101	107	147	147	113	113	216	216	0	0	103	103
LOMB1-15	LOMB1	115	115	123	123	158	166	179	179	101	107	128	147	113	113	216	230	0	0	103	107
LOMB1-16	LOMB1	115	115	133	133	158	158	160	160	107	107	147	147	113	113	230	230	200	200	103	103
LOMB1-17	LOMB1	109	115	127	133	158	166	160	179	107	107	128	147	113	127	212	230	200	200	103	107
LOMB1-18	LOMB1	115	115	127	133	158	158	160	179	101	107	128	147	113	127	212	216	198	198	103	107
LOMB1-19	LOMB1	115	115	127	127	158	158	160	179	101	101	128	147	131	131	216	230	178	196	103	103
LOMB1-20	LOMB1	0	0	127	133	158	158	179	179	103	107	148	148	113	113	214	216	178	196	101	105
LOMB1-21	LOMB1	115	115	123	123	158	166	160	160	107	107	147	147	113	127	214	230	198	198	107	107
LOMB1-22	LOMB1	115	115	133	133	158	158	160	160	107	107	147	147	113	113	212	212	196	196	107	107
LOMB1-23	LOMB1	115	115	127	127	158	166	164	164	101	107	128	147	127	127	212	212	198	198	103	107
LOMB1-24	LOMB1	115	115	123	123	166	166	158	158	103	107	128	128	113	127	216	230	198	198	103	103
LOMB1-25	LOMB1	115	115	123	129	158	166	160	179	107	107	128	128	113	113	230	230	192	192	103	103
LOMB1-26	LOMB1	115	115	123	133	158	166	160	160	107	107	127	147	113	113	216	216	200	200	105	105
LOMB1-27	LOMB1	115	115	123	133	166	166	160	160	107	107	127	147	113	127	230	230	200	200	105	105
LOMB1-28	LOMB1	115	115	123	133	158	175	160	179	107	107	147	147	113	113	230	230	198	198	105	107
LOMB1-29	LOMB1	115	115	123	133	166	166	160	160	101	101	127	127	113	127	216	216	196	196	107	107
LOMB1-30	LOMB1	115	115	129	129	158	158	160	179	101	101	128	128	113	113	216	230	196	196	103	107
LOMB1-31	LOMB1	117	126	127	127	166	166	160	160	107	107	147	153	113	127	230	230	196	196	103	103
LOMB1-32	LOMB1	117	126	127	127	166	166	160	160	107	107	147	147	113	127	230	230	196	196	103	103
LOMB1-33	LOMB1	115	115	127	133	158	175	158	158	101	101	147	147	113	127	216	216	196	196	103	103
LOMB1-34	LOMB1	126	126	123	129	158	158	160	160	101	101	128	151	127	127	216	216	196	196	105	105
LOMB1-35	LOMB1	117	117	127	127	158	158	160	179	107	107	128	147	127	127	220	230	196	196	103	103
LOMB1-36	LOMB1	115	115	129	129	158	158	160	179	103	103	147	147	127	127	216	216	178	198	105	107
LOMB1-37	LOMB1	115	115	127	127	158	158	158	179	101	101	128	147	113	127	216	216	198	198	103	107
LOMB1-38	LOMB1	107	115	123	127	158	158	160	179	101	107	148	148	113	127	230	230	198	198	0	0
LOMB1-39	LOMB1	115	115	117	127	166	166	160	179	101	107	128	128	113	127	216	230	178	178	103	105
LOMB1-40	LOMB1	115	115	127	129	158	158	160	179	101	105	128	147	113	123	212	216	178	178	105	107
LOMB2-1	LOMB2	0	0	127	127	158	158	160	179	101	101	128	128	131	123	216	230	207	207	103	103
LOMB2-2	LOMB2	109	115	123	123	158	175	158	179	101	107	128	128	131	123	212	216	207	207	103	103
LOMB2-3	LOMB2	113	115	129	133	158	158	179	179	107	107	128	128	131	123	230	230	207	207	103	103
LOMB2-4	LOMB2	115	115	127	129	148	158	160	160	101	103	128	128	131	123	216	216	207	207	103	107
LOMB2-5	LOMB2	113	115	127	133	160	160	183	183	101	103	128	153	131	123	216	230	178	207	103	107
LOMB2-6	LOMB2	105	115	123	127	158	169	160	164	103	107	128	153	121	127	230	230	207	207	103	107
LOMB2-7	LOMB2	105	115	123	127	166	177	152	179	101	107	128	147	113	121	212	212	202	202	103	103
LOMB2-8	LOMB2	115	115	123	127	158	166	160	179	101	107	147	153	113	127	230	230	198	198	105	105
LOMB2-9	LOMB2	109	115	127	133	158	175	160	179	101	107	128	147	113	119	230	230	192	192	103	107
LOMB2-10	LOMB2	117	117	107	123	158	158	160	179	101	107	128	128	127	127	212	212	178	178	105	107
LOMB2-11	LOMB2	115	115	127	127	158	175	156	179	101	107	128	128	127	127	216	230	192	192	103	107
LOMB2-12	LOMB2	115	115	123	127	166	175	158	179	101	107	128	128	113	113	230	230	192	192	0	0
LOMB2-13	LOMB2	115	115	123	127	168	168	156	179	107	107	128	153	113	121	212	216	200	200	103	107
LOMB2-14	LOMB2	113	115	123	129	158	175	160	179	101	107	128	147	113	127	212	230	178	196	105	107
LOMB2-15	LOMB2	109	109	123	127	158	166	162	162	101	107	128	153	113	121	230	230	178	192	103	105
LOMB2-16	LOMB2	113	115	123	127	168	175	160	181	107	107	128	128	127	127	212	212	178	192	103	105
LOMB2-17	LOMB2	115	115	129	129	160	175	160	181	103	107	128	128	121	121	216	230	178	192	103	103
LOMB2-18	LOMB2	118	118	123	133	158	175	150	179	101	101	128	128	113	127	230	230	178	178	103	103
LOMB2-19	LOMB2	0	0	123	127	177	177	158	179	101	103	128	128	113	127	212	212	178	196	103	105
LOMB2-20	LOMB2	115	115	123	127	166	175	179	179	101	107	128	128	113	113	216	230	196	196	103	107
LOMB2-21	LOMB2	118	118	123	127	158	158	160	160	101	107	128	147	113	127	212	230	192	196	103	107
LOMB2-22	LOMB2	109	109	127	127	158	175	154	179	99	101	128	128	113	121	212	230	178	196	105	105
LOMB2-23	LOMB2	115	115	123	127	175	175	179	179	101	107	128	153	113	127	216	230	178	178	103	103
LOMB2-24	LOMB2	109	109	129	129	158	175	160	160	101	107	128	128	113	127	212	216	178	178	103	103
LOMB2-25	LOMB2	115	115	123	127	175	175	160	179	101	107	127	153	113	127	216	230	178	200	103	103
LOMB2-26	LOMB2	115	115	123	135	158	175	162	162	101	103	127	153	113	127	230	230	196	196	103	105
LOMB2-27	LOMB2	115	115	127	127	168	175	179	179	107	107	127	146	113	127	212	212	174	174	103	107
LOMB2-28	LOMB2	115	115	123	123	158	158	160	160	101	107	146	153	113	113	216	230	178	178	103	107
LOMB2-29	LOMB2	115	115	123	123	158	158	160	160	101	107	146	153	113	121	216	216	178	178	103	107
LOMB2-30	LOMB2	0	0	123	133	158	158	160	160	101	107	127	146	113	127	230	230	0	0	105	107
LOMB2-31	LOMB2	109	109	123	123	166	175	160	179	101	107	127	127	113	121	214	216	192	198	103	105
LOMB2-32	LOMB2	115	115	123	127	158	166	160	179	101	107	127	146	113	113	216	230	196	196	103	103
LOMB2-33	LOMB2	115	115	123	127	148	175	160	179	101	107	127	146	113	113	216	230	196	196	103	107
LOMB2-34	LOMB2	115	115	127	133	158	166	160	179	101	107	127	127	113	113	212	230	196	196	103	103
LOMB2-35	LOMB2	115	115	117	127	158	175	156	166	101	107	127	153	113	121	230	230	194	196	103	103
LOMB2-36	LOMB2	115	115	123	133	147	147	160	179	101	107	127	127	113	113	230	230	0	0	103	107
LOMB2-37	LOMB2	115	115	123	127	166	175	160	179	101	107	127	127	127	127	230	230	178	178	103	107
LOMB2-38	LOMB2	115	115	133	133	158	158	160	179	101	107	126	146	113	113	212	212	0	0	0	0
LOMB2-39	LOMB2	115	115	123	123	158	175	160	179	101	107	126	153	113	127	216	230	178	196	103	107
LOMB2-40	LOMB2	115	115	123	127	175	175	160	179	101	107	127	127	113	127	212	230	0	0	103	107
LOMB3-1	LOMB3	109	119	117	129	158	166	160	179	99	107	128	146	113	127	230	230	192	198	103	107
LOMB3-2	LOMB3	117	117	117	127	156	175	156	179	103	107	128	128	113	124	216	216	178	198	105	107
LOMB3-3	LOMB3	107	126	117	123	166	175	156	156	97	103	128	147	113	127	216	230	194	194	105	105
LOMB3-4	LOMB3	109	117	117	123	158	158	160	179	97	97	128	153	127	127	212	216	198	198	103	103
LOMB3-5	LOMB3	117	117	117	123	158	175	160	160	97	97	128	146	113	113	230	230	178	196	106	103
LOMB3-6	LOMB3	117	117	117	127	162	166	144	144	95	103	147	147	127	127	212	230	182	182	0	0
LOMB3-7	LOMB3	109	117	123	127	147	158	160	160	101	107	128	153	113	125	216	216	198	198	103	103
LOMB3-8	LOMB3	0	0	127	145	176	176	160	160	97	103	127	127	0	0	216	216	194	194	103	103
LOMB3-9	LOMB3	115	115	123	127	160	176	160	179	101	107	128	128	113	125	230	230	178	178	105	105
LOMB3-10	LOMB3	115	115	123	127	147	166	160	160	101	101	128	147	113	113	216	230	178	192	103	105
LOMB3-11	LOMB3	117	117	117	127	147	147	160	179	103	107	128	153	113	127	216	230	178	198	103	103
LOMB3-12	LOMB3	117	117	117	127	147	158	160	160	97	107	147	147	113	125	216	230	192	197	106	106
LOMB3-13	LOMB3	117	117	117	127	160	160	160	179	97	107	128	147	125	127	216	230	198	198	103	103
LOMB3-14	LOMB3	117	117	123	123	147	158	160	160	97	101	128	146	113	113	216	216	178	198	105	105
LOMB3-15	LOMB3	109	109	123	123	147	166	160	179	101	107	128	146	127	127	218	218	178	198	103	107
LOMB3-16	LOMB3	0	0	117	117	147	147	156	156	97	103	146	153	125	125	230	230	196	196	103	103
LOMB3-17	LOMB3	0	0	117	123	158	158	160	160	107	107	127	146	0	0	216	216	182	198	103	103
LOMB3-18	LOMB3	117	117	127	127	147	175	160	179	107	107	128	153	113	127	216	230	198	198	105	105
LOMB3-19	LOMB3	117	117	117	133	166	175	160	179	103	107	128	128	113	125	216	216	198	198	105	105
LOMB3-20	LOMB3	109	126	127	127	158	175	160	179	97	101	148	148	113	125	212	230	198	198	105	108
LOMB3-21	LOMB3	105	105	117	123	146	158	160	160	97	103	146	146	125	125	216	216	196	196	103	103
LOMB3-22	LOMB3	109	109	117	129	158	175	158	179	97	103	127	153	113	127	230	230	178	178	103	107
LOMB3-23	LOMB3	0	0	117	123	158	175	156	156	107	107	127	146	0	0	216	230	178	178	0	0
LOMB3-24	LOMB3	117	117	117	129	166	166	160	179	101	107	127	153	113	123	230	230	178	182	103	107
LOMB3-25	LOMB3	105	117	117	127	147	156	160	179	101	107	128	146	113	125	230	230	178	192	103	103
LOMB3-26	LOMB3	109	109	117	127	160	166	160	179	97	103	128	146	113	113	216	216	192	196	101	103
LOMB3-27	LOMB3	117	117	117	127	158	175	160	179	97	107	128	146	113	113	212	230	192	192	103	103
LOMB3-28	LOMB3	117	117	117	129	158	166	160	179	97	107	128	146	113	125	212	230	184	184	103	103
LOMB3-29	LOMB3	117	117	129	129	158	166	160	181	99	99	153	153	113	113	212	212	194	194	103	103
LOMB3-30	LOMB3	117	117	117	129	147	166	160	179	97	107	128	128	113	127	230	230	192	198	103	107
LOMB3-31	LOMB3	105	119	117	133	147	166	160	179	97	103	127	146	113	125	216	230	198	198	103	103
LOMB3-32	LOMB3	0	0	117	123	0	0	160	179	101	107	127	127	127	127	218	218	178	178	103	107
LOMB3-33	LOMB3	117	117	123	133	168	168	160	179	101	107	127	153	113	113	230	230	192	192	103	108
LOMB3-34	LOMB3	117	117	117	127	147	158	160	160	101	107	128	146	113	127	230	230	196	196	103	103
LOMB3-35	LOMB3	105	105	117	127	166	166	156	179	97	103	128	146	127	127	230	230	196	196	108	108
LOMB3-36	LOMB3	117	117	117	127	147	156	156	156	101	197	127	127	113	125	216	216	178	178	105	107
LOMB3-37	LOMB3	117	117	117	127	147	156	156	181	101	107	127	146	113	125	216	216	178	178	107	107
LOMB3-38	LOMB3	105	117	117	127	147	160	156	160	97	107	128	128	113	127	230	230	198	198	103	103
BAL1-1	BAL1	115	121	111	123	152	152	160	160	101	107	130	146	112	127	216	278	178	207	105	105
BAL1-2	BAL1	107	115	133	133	172	172	158	178	101	107	130	146	112	127	216	230	178	207	105	105
BAL1-3	BAL1	109	115	133	133	0	0	178	178	107	107	130	146	112	127	216	230	197	197	105	105
BAL1-4	BAL1	115	119	127	157	216	226	178	178	101	107	130	146	112	127	216	216	197	197	105	105
BAL1-5	BAL1	111	115	133	133	166	172	158	178	101	107	130	146	112	127	216	230	178	178	105	105
BAL1-6	BAL1	115	115	127	157	166	172	178	178	101	107	130	146	113	127	216	216	197	197	105	105
BAL1-7	BAL1	115	119	127	157	166	172	178	178	101	107	130	146	112	127	216	216	178	178	105	105
BAL1-8	BAL1	115	115	127	157	166	172	178	178	101	107	130	146	112	127	216	216	178	178	107	107
BAL1-9	BAL1	115	115	133	133	166	166	178	178	107	107	130	146	112	127	216	216	178	178	107	107
BAL1-10	BAL1	115	119	127	157	166	172	178	178	101	107	130	146	112	127	216	216	197	197	107	107
BAL1-11	BAL1	109	109	131	157	172	172	160	160	101	107	130	146	112	127	216	216	178	178	105	105
BAL1-12	BAL1	109	115	133	133	172	172	178	178	101	107	130	146	113	127	216	230	178	197	105	105
BAL1-13	BAL1	115	119	127	157	166	172	178	178	101	107	130	146	112	127	216	216	178	246	105	105
BAL1-14	BAL1	115	119	127	157	166	172	178	178	101	107	130	146	112	127	216	216	178	178	105	105
BAL1-15	BAL1	115	119	115	133	166	172	178	178	101	107	130	146	112	112	216	216	178	178	105	105
BAL1-16	BAL1	115	119	127	157	166	172	178	178	101	107	130	146	112	112	216	216	178	178	105	105
BAL1-17	BAL1	115	119	127	157	166	172	178	178	101	107	130	146	112	127	216	216	178	178	105	105
BAL1-18	BAL1	115	119	127	157	166	172	178	178	101	107	130	146	112	127	216	216	178	178	105	105
BAL1-19	BAL1	115	119	127	157	166	172	178	178	101	107	130	146	112	127	216	216	178	178	105	105
BAL1-20	BAL1	115	119	127	157	166	172	178	178	101	107	130	146	112	127	216	216	178	178	105	105
BAL1-21	BAL1	123	139	133	133	172	172	178	178	99	99	130	146	112	127	230	230	197	197	105	105
BAL1-22	BAL1	109	117	113	133	172	172	158	178	99	99	130	146	112	127	230	230	197	197	105	105
BAL1-23	BAL1	109	117	133	133	172	172	178	178	99	99	130	146	112	127	230	230	197	197	105	105
BAL1-24	BAL1	109	117	129	161	162	172	178	178	99	107	130	146	112	127	216	216	178	239	105	105
BAL1-25	BAL1	117	117	129	161	162	172	178	178	99	107	130	146	127	127	216	216	178	239	105	105
BAL1-26	BAL1	117	119	131	131	152	162	178	178	99	99	130	151	112	112	216	226	178	195	107	107
BAL1-27	BAL1	117	117	129	161	162	172	178	178	99	107	130	146	112	127	216	216	178	239	105	105
BAL1-28	BAL1	117	119	129	161	162	172	178	178	99	107	146	151	112	127	216	216	178	239	105	105
BAL1-29	BAL1	117	119	133	159	172	172	158	158	99	107	130	146	112	127	216	216	197	197	105	105
BAL1-30	BAL1	109	117	129	129	152	162	178	178	99	99	128	128	127	127	216	226	178	195	105	105
BAL1-31	BAL1	117	117	133	133	172	172	178	178	99	99	130	130	112	127	230	230	197	197	105	105
BAL1-32	BAL1	109	117	129	161	162	172	178	178	99	107	130	146	112	127	216	216	178	239	105	105
BAL1-33	BAL1	117	121	133	133	172	172	178	178	99	107	128	128	112	127	230	230	197	197	105	105
BAL1-34	BAL1	109	117	133	133	172	172	178	178	99	99	130	130	112	127	230	230	197	197	103	103
BAL1-35	BAL1	109	117	133	161	152	152	158	158	99	107	130	146	112	127	216	226	178	197	105	105
BAL2-1	BAL2	109	121	129	133	162	172	160	178	99	107	130	146	113	127	218	230	197	197	107	107
BAL2-2	BAL2	109	121	129	133	162	172	160	178	99	107	130	146	113	127	218	230	197	197	107	107
BAL2-3	BAL2	109	121	129	133	162	172	160	178	99	107	130	146	113	127	218	230	197	197	107	107
BAL2-4	BAL2	109	121	129	133	162	172	160	178	99	107	130	146	109	121	218	230	197	197	107	107
BAL2-5	BAL2	119	121	127	157	162	162	178	178	97	101	130	146	121	121	218	230	197	197	107	107
BAL2-6	BAL2	109	121	129	133	162	172	160	160	99	107	130	146	113	113	218	230	197	197	107	107
BAL2-7	BAL2	109	121	129	133	162	172	160	178	99	107	130	146	113	127	218	228	197	197	107	107
BAL2-8	BAL2	109	121	129	133	162	172	160	178	99	107	130	130	113	121	218	228	197	197	107	107
BAL2-9	BAL2	109	121	129	133	162	172	160	178	99	107	130	146	113	113	218	218	197	197	107	107
BAL2-10	BAL2	109	121	129	133	162	172	160	160	99	107	130	146	113	113	218	230	197	197	107	107
BAL2-11	BAL2	109	121	129	133	162	172	160	178	99	107	130	130	113	127	218	230	197	197	107	107
BAL2-12	BAL2	109	121	129	133	162	172	160	178	99	107	130	130	113	127	218	228	197	197	107	107
BAL2-13	BAL2	109	121	129	133	162	172	160	178	99	107	130	130	111	127	218	228	197	197	107	107
BAL2-14	BAL2	109	121	129	133	162	172	160	160	99	107	130	146	113	113	218	228	197	197	107	107
BAL2-15	BAL2	109	121	129	133	162	172	160	160	99	107	130	146	113	127	218	218	197	197	107	107
BAL2-16	BAL2	109	121	129	133	162	172	160	160	99	107	130	146	113	113	218	218	197	197	107	107
BAL3-1	BAL3	119	119	109	123	162	162	160	178	99	107	130	146	119	119	228	228	195	195	105	105
BAL3-2	BAL3	117	119	127	127	162	172	164	178	101	101	130	130	113	113	228	228	195	195	103	103
BAL3-3	BAL3	107	117	125	155	162	172	160	160	99	107	130	130	113	113	218	228	178	197	105	105
BAL3-4	BAL3	119	119	123	153	162	172	160	178	99	103	130	146	99	99	214	214	178	178	105	105
BAL3-5	BAL3	117	121	123	153	162	162	160	178	103	107	130	146	99	99	218	218	195	195	103	107
BAL3-6	BAL3	119	129	123	123	162	162	160	178	107	107	130	155	127	127	218	228	197	197	103	107
BAL3-7	BAL3	117	119	123	123	162	162	160	160	101	101	130	146	125	125	218	218	195	195	103	103
BAL3-8	BAL3	119	129	133	157	162	162	178	178	107	107	130	130	127	127	218	218	197	197	103	107
BAL3-9	BAL3	117	119	123	123	162	162	160	178	101	107	155	155	113	127	214	228	197	197	107	107
BAL3-10	BAL3	117	117	113	155	162	172	164	178	99	101	130	155	109	113	214	228	195	195	103	103
BAL3-11	BAL3	117	119	109	129	162	172	179	179	103	103	130	130	109	109	228	228	178	195	103	105
BAL3-12	BAL3	117	119	111	111	162	172	164	178	99	101	130	155	113	113	218	228	195	195	103	103
BAL3-13	BAL3	117	119	127	129	162	172	164	178	99	101	130	155	113	113	228	228	195	195	103	103
BAL3-14	BAL3	117	119	111	129	162	162	158	178	99	99	130	130	113	127	230	230	197	197	103	103
BAL3-15	BAL3	117	129	123	155	162	162	160	178	99	107	130	130	113	127	208	228	197	197	107	107
BAL3-16	BAL3	117	117	123	123	162	172	160	178	99	107	146	155	127	127	218	230	197	197	105	105
BAL3-17	BAL3	117	117	109	155	162	172	178	178	99	107	130	155	127	127	218	230	197	197	105	105
BAL3-18	BAL3	117	121	123	155	162	162	178	178	103	107	130	146	125	125	218	228	197	197	107	107
BAL3-19	BAL3	119	119	123	123	162	162	178	178	107	107	155	155	115	115	208	228	195	195	105	105
BAL3-20	BAL3	119	119	129	157	162	172	164	178	101	103	130	155	113	113	228	228	195	195	103	103
BAL3-21	BAL3	119	119	127	129	162	172	164	178	101	103	130	155	113	113	228	228	195	195	103	103
BAL3-22	BAL3	117	117	127	129	162	162	178	178	103	103	130	155	113	113	228	228	195	195	105	105
BAL3-23	BAL3	119	119	153	153	162	172	164	178	103	103	130	146	113	113	208	228	195	195	103	103
BAL3-24	BAL3	119	119	127	129	162	172	160	160	103	103	130	146	113	133	228	228	195	195	103	103
BAL3-25	BAL3	119	119	127	129	172	172	160	160	103	103	153	153	113	133	228	228	0	0	0	0
BAL3-26	BAL3	0	0	117	133	0	0	0	0	0	0	0	0	0	0	0	0	0	0	0	0
MED-1	MED	111	111	117	127	148	148	160	160	168	168	128	146	113	113	212	212	178	217	98	98
MED-2	MED	107	111	127	131	140	140	164	178	168	186	130	178	101	113	202	212	155	155	98	98
MED-3	MED	111	111	127	131	134	156	160	178	168	186	128	146	111	143	212	212	178	178	98	98
MED-4	MED	111	111	127	129	134	156	160	178	167	167	128	146	111	117	212	212	178	178	98	98
MED-5	MED	113	113	125	129	156	156	164	170	167	167	116	130	113	113	212	212	178	221	98	98
MED-6	MED	111	111	117	121	120	128	160	160	168	168	133	133	105	105	202	202	197	197	98	98
MED-7	MED	111	111	129	133	120	128	162	174	170	170	130	130	111	111	212	212	171	230	98	98
MED-8	MED	111	113	125	167	164	164	160	160	168	168	149	188	111	115	212	212	162	162	98	98
MED-9	MED	107	111	123	179	144	152	160	179	168	168	116	116	111	115	212	212	155	233	98	98
MED-10	MED	103	111	115	131	128	144	160	160	168	168	128	146	105	121	202	212	197	197	98	98
MED-11	MED	111	111	131	147	134	134	160	179	168	168	119	119	105	113	202	212	162	162	101	101
MED-12	MED	111	111	123	127	166	166	160	160	168	168	128	146	105	111	202	212	178	212	101	101
MED-13	MED	105	113	129	167	162	172	162	162	167	167	128	178	113	113	212	212	178	178	98	98
MED-14	MED	113	113	129	167	122	172	160	160	168	168	144	144	105	105	202	212	167	167	98	98
MED-15	MED	111	139	137	137	116	142	160	160	168	168	130	130	105	105	202	212	155	155	98	98
MED-16	MED	111	111	127	137	134	134	162	162	168	168	144	144	111	111	212	212	178	178	98	98
MED-17	MED	105	111	153	161	124	162	158	158	167	167	133	133	101	105	202	212	174	174	98	109
MED-18	MED	111	111	127	137	134	148	160	160	168	168	130	130	113	113	212	212	178	217	98	98
MED-19	MED	105	111	127	173	122	142	168	168	176	176	130	130	111	111	202	212	174	174	98	98
MED-20	MED	105	111	125	149	134	162	160	174	168	168	130	130	111	111	212	212	155	176	98	105
MED-21	MED	111	111	125	125	116	180	160	160	168	168	130	130	111	111	212	212	195	195	101	101
MED-22	MED	113	113	131	163	136	162	160	168	168	168	130	130	111	111	212	212	162	162	98	105
MED-23	MED	111	113	129	129	128	156	162	179	170	170	130	130	103	113	202	212	178	178	98	98
MED-24	MED	111	111	135	163	128	152	160	160	168	168	130	130	111	111	212	212	162	174	98	98
MED-25	MED	111	111	123	137	142	142	154	160	168	168	153	153	111	111	212	212	230	230	98	98
MED-26	MED	107	111	123	179	144	152	156	160	164	168	153	165	113	113	212	216	233	233	98	98
MED-27	MED	107	111	135	137	156	180	152	158	160	167	148	153	113	113	212	212	198	198	98	98
MED-28	MED	111	113	161	173	140	170	158	179	167	167	133	144	121	121	202	212	198	198	98	98
MED-29	MED	107	111	135	153	114	162	160	179	168	168	144	153	113	115	212	212	174	174	109	109
MED-30	MED	111	117	125	129	120	120	150	160	168	168	128	128	109	109	202	212	178	178	0	0
CTRI-1	CTRI	123	139	111	123	218	226	158	178	97	107	128	146	113	127	216	230	178	178	107	107
CTRI-2	CTRI	123	139	111	123	218	226	158	178	97	107	128	146	113	113	216	216	178	178	107	107
CTRI-3	CTRI	123	139	111	123	218	226	158	178	97	107	128	146	113	127	216	230	178	178	107	107
CTRI-4	CTRI	123	139	111	123	218	226	158	178	97	107	128	146	113	127	216	230	178	207	107	107
CTRI-5	CTRI	123	139	111	123	218	226	158	178	97	107	128	146	113	127	216	230	178	207	107	107
CTRI-6	CTRI	123	123	111	123	212	212	158	178	97	107	128	146	110	115	216	232	178	207	107	107
CTRI-7	CTRI	123	139	111	123	218	226	158	178	97	107	128	146	113	127	216	230	178	207	107	107
CTRI-8	CTRI	123	139	111	123	218	226	158	178	97	107	128	146	113	127	216	230	178	207	107	107
CTRI-9	CTRI	123	139	111	123	218	226	158	178	97	107	128	146	113	127	216	230	178	178	107	107
CTRI-10	CTRI	123	139	111	123	220	220	158	178	97	107	128	146	113	127	216	216	178	178	107	107
CTRI-11	CTRI	123	139	111	123	218	218	158	178	97	107	128	146	113	127	216	230	178	178	107	107
CTRI-12	CTRI	123	139	111	123	220	226	158	178	97	107	128	146	113	127	216	230	178	207	107	107
CTRI-13	CTRI	113	113	111	123	216	216	162	162	97	105	146	153	113	127	216	216	194	207	107	107
CTRI-14	CTRI	123	139	143	164	220	220	158	178	97	107	128	146	121	121	216	216	178	207	107	107
CTRI-15	CTRI	123	139	111	123	218	226	158	178	97	107	128	146	113	127	216	230	178	207	107	107
CTRI-16	CTRI	123	139	111	123	222	222	158	178	97	107	128	146	113	127	216	216	178	207	107	107
CTRI-17	CTRI	123	139	111	123	218	226	158	178	97	107	128	146	113	127	216	230	178	207	107	107
CTRI-18	CTRI	123	139	111	123	218	226	158	178	97	107	128	146	110	110	216	216	178	207	107	107
CTRI-19	CTRI	123	139	111	123	222	226	158	178	97	107	128	146	113	127	216	230	178	207	107	107
CTRI-20	CTRI	123	139	111	123	218	226	158	178	97	107	128	146	113	113	216	230	178	207	107	107
CTRI-21	CTRI	123	139	111	123	208	226	158	178	97	107	128	146	113	127	216	230	178	207	107	107
CTRI-22	CTRI	123	139	111	123	208	208	158	178	97	107	128	146	113	113	216	236	178	207	107	107
CTRI-23	CTRI	123	139	111	157	208	208	158	178	97	107	128	146	113	113	216	216	178	207	107	107
CTRI-24	CTRI	123	139	111	123	208	208	158	178	97	107	128	146	113	113	216	230	178	207	107	107
CTRI-25	CTRI	123	123	111	123	176	216	158	178	97	107	128	146	113	127	216	230	178	207	107	107
CTRI-26	CTRI	115	115	111	123	176	218	158	158	97	107	146	153	113	127	216	216	194	207	107	107
CTRI-27	CTRI	139	139	147	164	152	176	158	158	97	105	146	153	113	127	216	216	194	207	107	107
CTRI-28	CTRI	113	113	147	164	176	218	158	158	97	105	146	153	113	113	216	216	194	207	107	107
CTRI-29	CTRI	0	0	147	164	176	218	0	0	97	105	0	0	0	0	0	0	194	207	107	107
CTRI-30	CTRI	0	0	0	0	0	0	0	0	97	105	0	0	0	0	0	0	178	207	107	107
WEST-1	WEST	117	117	111	133	152	152	160	166	97	103	128	144	119	119	216	216	178	207	103	107
WEST-2	WEST	103	133	111	133	152	230	160	160	97	103	128	153	127	127	216	216	178	202	103	107
WEST-3	WEST	103	103	111	133	152	226	158	158	97	103	128	153	127	127	216	216	193	207	103	107
WEST-4	WEST	103	133	111	133	152	230	158	160	97	103	128	153	127	127	216	216	193	207	103	107
WEST-5	WEST	115	115	129	143	152	176	160	160	97	105	146	153	113	113	216	216	193	207	103	107
WEST-6	WEST	103	133	111	133	152	226	158	158	97	103	128	153	127	127	216	216	193	207	103	107
WEST-7	WEST	107	113	129	143	176	176	162	162	97	105	146	153	111	127	216	216	193	207	103	107
WEST-8	WEST	107	107	129	143	176	218	162	162	97	105	146	153	111	127	216	216	195	207	103	107
WEST-9	WEST	103	111	129	143	176	218	160	160	97	105	146	153	111	127	216	216	195	207	103	107
WEST-10	WEST	107	129	129	143	176	176	162	162	97	105	146	153	111	127	216	216	195	207	103	107
WEST-11	WEST	105	113	129	143	176	218	162	162	97	105	146	153	113	127	216	216	195	207	107	107
WEST-12	WEST	117	117	111	133	152	152	166	166	97	103	128	142	123	123	216	216	178	207	103	107
WEST-13	WEST	107	107	129	143	176	176	162	162	97	105	149	149	127	127	216	216	195	207	103	107
WEST-14	WEST	117	117	111	133	152	152	166	166	97	103	149	149	123	123	216	216	178	207	103	107
WEST-15	WEST	117	117	111	133	152	152	166	166	97	103	128	144	117	123	216	216	178	207	103	107
WEST-16	WEST	105	133	111	133	152	226	158	158	97	103	128	153	127	127	216	216	193	207	103	107
WEST-17	WEST	117	117	111	133	176	218	166	166	97	103	128	128	117	123	216	216	178	207	103	107
WEST-18	WEST	101	101	129	143	152	218	160	166	97	105	146	153	123	123	216	216	195	207	103	107
WEST-19	WEST	117	117	111	133	152	152	160	160	97	105	128	155	109	125	216	216	178	207	103	107
WEST-20	WEST	103	103	111	133	152	226	166	166	97	103	128	153	127	127	216	216	193	207	103	107
WEST-21	WEST	103	103	111	133	152	230	158	158	97	103	128	153	127	127	216	216	193	207	103	107
WEST-22	WEST	105	117	117	117	172	218	158	168	97	103	128	155	123	127	216	216	180	180	103	107
WEST-23	WEST	115	115	111	133	152	152	166	166	97	99	128	142	123	123	216	216	178	207	103	107
WEST-24	WEST	105	105	111	133	152	152	158	158	97	103	128	153	115	127	216	216	193	207	103	107
WEST-25	WEST	105	105	111	133	152	152	166	166	97	103	128	153	111	111	216	216	193	202	105	105
WEST-26	WEST	95	117	111	133	152	152	166	166	97	103	128	144	123	123	216	216	207	207	105	105
WEST-27	WEST	95	117	111	133	152	152	166	166	97	103	128	144	123	123	216	216	178	207	103	107
WEST-28	WEST	103	103	111	133	152	152	158	158	97	103	128	142	123	123	216	216	178	207	103	107
WEST-29	WEST	117	117	133	133	152	152	158	158	97	103	128	142	0	0	216	216	178	178	105	105
WEST-30	WEST	105	105	111	133	152	152	158	158	97	103	128	128	127	127	216	216	193	207	103	107
WEST-31	WEST	117	117	111	133	152	152	166	166	97	103	128	142	123	123	216	216	178	207	103	107
WEST-32	WEST	113	113	111	133	152	152	156	166	113	113	146	153	123	123	216	216	178	207	103	107
WEST-33	WEST	101	113	119	127	176	218	162	162	97	105	146	153	111	127	216	216	195	207	103	107
WEST-34	WEST	101	101	129	143	174	218	162	162	97	105	146	153	111	127	216	216	195	207	103	107
WEST-35	WEST	107	107	111	133	152	152	158	158	97	105	128	153	127	127	216	216	195	207	107	107
WEST-36	WEST	107	115	129	143	176	176	162	162	97	105	146	153	113	127	216	216	195	207	103	107
WEST-37	WEST	125	125	129	143	176	218	162	162	97	105	146	146	113	127	216	216	195	207	103	107
WEST-38	WEST	105	105	129	143	178	218	162	162	97	105	146	155	113	127	216	216	195	207	103	107
WEST-39	WEST	105	133	111	133	152	230	158	158	97	105	128	155	113	127	216	216	193	207	103	107
WEST-40	WEST	125	125	129	133	230	230	0	0	97	103	155	155	113	127	216	216	193	193	103	107
KOL-1	KOL1	123	123	111	123	216	226	158	178	97	107	128	146	143	143	216	230	178	207	107	107
KOL-2	KOL1	123	123	111	123	216	226	158	178	97	107	128	146	113	127	216	230	178	207	107	107
KOL-3	KOL1	123	139	111	123	216	226	158	178	97	107	128	146	113	121	216	230	178	210	107	107
KOL-4	KOL1	123	139	111	123	216	226	158	178	97	107	128	146	113	127	216	230	178	207	107	107
KOL-5	KOL1	123	123	111	123	216	226	158	178	97	107	128	146	113	127	216	230	178	207	107	107
KOL-6	KOL1	123	139	111	123	216	226	158	178	97	107	128	146	113	127	216	230	178	207	107	107
KOL-7	KOL1	123	139	111	123	216	226	158	178	97	107	128	146	113	127	216	230	178	178	107	107
KOL-8	KOL1	123	139	111	123	216	226	158	178	97	107	128	146	113	127	216	230	178	207	107	107
KOL-9	KOL1	123	139	111	123	216	226	158	178	97	107	128	146	113	127	216	230	178	207	107	107
KOL-10	KOL1	123	139	111	123	216	226	158	178	97	107	128	146	113	129	216	230	178	207	107	107
KOL-11	KOL1	123	139	111	123	216	226	158	178	97	107	128	146	113	127	216	230	178	207	107	107
KOL-12	KOL1	123	139	111	123	216	226	158	178	97	107	128	146	113	127	216	230	178	207	107	107
KOL-13	KOL1	123	139	111	123	216	226	158	178	97	107	128	146	113	127	216	230	178	207	107	107
KOL-14	KOL1	123	139	111	123	216	226	158	178	97	107	128	146	113	127	216	230	178	207	107	107
KOL-15	KOL1	123	139	111	123	216	226	158	178	97	107	128	146	113	127	216	230	178	207	107	107
KOL-16	KOL1	123	139	111	123	216	226	158	178	97	107	128	146	113	113	216	230	178	207	107	107
KOL-17	KOL1	123	139	111	123	216	226	158	178	97	107	128	146	113	127	216	230	178	207	107	107
KOL-18	KOL1	123	139	111	123	216	226	158	178	97	107	128	146	113	127	216	230	178	207	107	107
KOL-19	KOL1	123	139	111	123	216	226	158	178	97	107	128	146	113	127	216	230	178	207	107	107
KOL-20	KOL1	123	139	111	123	216	226	158	178	97	107	128	146	113	127	216	230	178	207	107	107
KOL-21	KOL1	123	139	111	123	216	226	158	178	97	107	128	146	113	127	216	230	178	207	107	107
KOL-22	KOL1	123	139	111	123	216	226	158	178	97	107	128	146	113	127	216	230	178	207	107	107
KOL-23	KOL1	123	139	111	123	216	226	158	178	97	107	128	146	113	127	216	230	178	207	107	107
KOL-24	KOL1	123	139	111	123	216	226	158	178	97	107	128	146	113	127	216	230	178	207	107	107
KOL-25	KOL1	123	139	111	123	218	230	158	178	97	107	128	146	113	127	216	230	178	207	107	107
KOL-26	KOL1	123	139	111	123	216	226	158	178	97	107	128	146	113	127	216	230	178	207	107	107
KOL-27	KOL1	123	139	111	123	216	226	158	178	97	107	128	146	113	127	216	230	178	207	107	107
KOL-28	KOL1	123	139	111	123	216	226	158	178	97	107	128	146	113	113	216	230	178	207	107	107
KOL-29	KOL1	123	139	111	123	216	226	158	178	97	107	128	146	113	127	216	230	178	207	107	107
KOL-30	KOL1	123	139	111	123	216	226	158	178	97	109	128	146	113	127	216	230	178	207	107	107
KOL2-1	KOL2	123	139	111	123	216	226	158	178	97	107	128	146	113	127	216	230	178	207	107	107
KOL2-2	KOL2	123	139	111	123	216	226	158	178	97	107	128	146	113	127	216	230	178	207	107	107
KOL2-3	KOL2	123	139	111	123	216	226	158	178	97	107	128	146	113	127	216	230	178	207	107	107
KOL2-4	KOL2	123	139	111	123	216	226	158	178	97	107	128	146	113	127	216	230	178	207	107	107
KOL2-5	KOL2	123	139	111	123	220	232	158	178	97	107	128	146	113	127	216	230	178	207	107	107
KOL2-6	KOL2	123	139	111	123	216	226	158	178	97	107	128	146	113	113	216	230	178	207	107	107
KOL2-7	KOL2	123	139	111	123	216	216	158	178	97	107	128	146	113	127	216	230	178	207	107	107
KOL2-8	KOL2	123	139	111	123	216	226	178	178	97	107	128	146	121	121	216	230	178	210	107	107
KOL2-9	KOL2	123	139	111	123	220	232	158	178	97	107	128	146	113	127	216	230	178	207	107	107
KOL2-10	KOL2	123	139	111	123	220	230	158	178	97	107	128	146	113	127	216	230	178	207	107	107
KOL2-11	KOL2	123	139	111	123	216	226	158	178	97	107	128	146	113	127	218	230	178	207	107	107
KOL2-12	KOL2	123	139	111	123	222	226	158	178	97	107	128	146	113	113	216	230	178	207	107	107
KOL2-13	KOL2	123	139	111	123	216	226	158	178	97	107	128	146	113	127	216	230	178	207	107	107
KOL2-14	KOL2	121	139	111	123	216	226	158	178	97	107	128	146	113	127	216	230	178	207	107	107
KOL2-15	KOL2	123	139	111	123	216	216	158	178	97	107	128	146	113	127	216	230	178	207	107	107
KOL2-16	KOL2	123	139	111	123	216	226	158	178	97	107	128	146	113	127	216	230	178	207	107	107
KOL2-17	KOL2	123	139	111	123	216	226	158	178	97	107	128	146	113	127	216	230	178	207	107	107
KOL2-18	KOL2	123	139	111	123	216	216	158	178	97	107	128	146	113	127	216	230	178	207	107	107
KOL2-19	KOL2	123	139	111	123	222	236	158	178	97	107	128	146	113	127	216	230	178	207	107	107
KOL2-20	KOL2	123	139	111	123	216	226	158	178	97	107	128	146	113	127	216	230	178	207	107	107
KOL2-21	KOL2	123	123	111	123	208	232	158	178	97	107	128	146	113	127	216	230	178	207	107	107
KOL2-22	KOL2	123	139	111	123	216	226	158	178	97	107	128	146	113	127	216	230	178	207	107	107
KOL2-23	KOL2	123	139	111	123	216	226	158	178	97	107	128	146	113	127	216	230	178	207	107	107
KOL2-24	KOL2	123	139	111	123	216	226	158	178	97	107	128	146	113	127	216	230	178	207	107	107
KOL2-25	KOL2	123	123	111	123	216	226	158	178	97	107	128	146	113	127	216	230	178	207	107	107
KOL2-26	KOL2	123	139	111	123	216	226	158	178	97	107	128	146	113	127	216	230	178	207	107	107
KOL2-27	KOL2	123	139	111	123	216	226	158	178	97	107	128	146	113	127	216	230	178	207	107	107
KOL2-28	KOL2	123	139	111	123	218	230	158	178	97	107	128	146	113	127	216	230	178	207	107	107
KOL2-29	KOL2	123	139	111	123	218	230	158	178	97	107	128	146	113	127	216	230	178	207	107	107
KOL2-30	KOL2	123	139	111	123	216	226	158	178	97	107	128	146	113	127	216	230	178	207	107	107
KOL2-31	KOL2	123	139	111	123	216	226	158	178	97	107	128	146	113	127	216	230	178	207	107	107
KOL2-32	KOL2	123	123	111	123	218	230	158	178	97	107	128	146	113	127	216	230	178	207	107	107
KOL2-33	KOL2	123	139	111	123	218	230	158	158	97	107	128	146	113	127	216	230	178	207	107	107
KOL2-34	KOL2	123	139	111	123	216	226	158	178	97	107	128	146	113	127	216	230	178	207	107	107
KOL2-35	KOL2	123	139	111	123	218	230	158	178	97	107	128	146	113	127	216	230	178	207	107	107
KOL2-36	KOL2	123	139	111	123	218	230	158	178	97	107	128	146	113	127	216	230	178	207	107	107
KOL2-37	KOL2	123	139	111	123	216	226	158	178	97	107	128	146	113	127	216	230	178	207	107	107
KOL2-38	KOL2	123	139	111	123	216	226	158	178	97	107	128	146	113	127	216	216	178	207	107	107
KOL2-39	KOL2	0	0	0	0	216	226	0	0	0	0	0	0	113	127	216	216	0	0	0	0
KOL2-40	KOL2	0	0	0	0	216	226	0	0	0	0	0	0	113	127	0	0	0	0	0	0
KOL3-1	KOL3	123	139	111	123	216	226	158	178	97	107	128	146	113	127	216	230	178	207	107	107
KOL3-2	KOL3	123	139	111	123	216	226	158	178	97	107	128	146	113	127	216	230	178	207	107	107
KOL3-3	KOL3	123	139	111	123	208	232	158	178	97	107	128	146	113	127	216	230	178	207	107	107
KOL3-4	KOL3	123	139	111	123	218	232	158	178	97	107	128	146	113	127	216	230	178	207	107	107
KOL3-5	KOL3	123	139	111	123	216	226	158	178	97	107	128	146	113	127	216	230	178	207	107	107
KOL3-6	KOL3	123	139	111	123	222	226	158	178	97	107	128	146	113	127	216	230	178	207	107	107
KOL3-7	KOL3	123	139	111	123	216	232	158	178	97	107	128	146	113	127	216	230	178	207	107	107
KOL3-8	KOL3	123	139	111	123	216	232	158	178	97	107	128	146	113	127	216	230	178	207	107	107
KOL3-9	KOL3	123	139	111	123	220	232	158	178	97	107	128	146	113	127	216	230	178	207	107	107
KOL3-10	KOL3	123	139	111	123	220	232	158	178	97	107	128	146	113	127	216	230	178	207	107	107
KOL3-11	KOL3	123	139	111	123	220	232	158	178	97	107	128	146	113	127	216	230	178	207	107	107
KOL3-12	KOL3	123	139	111	123	220	232	158	178	97	107	128	146	113	127	216	230	178	207	107	107
KOL3-13	KOL3	123	123	111	123	232	232	158	178	97	107	128	146	113	127	216	230	178	207	107	107
KOL3-14	KOL3	123	123	111	123	216	226	158	178	97	107	128	146	113	127	216	230	178	207	107	107
KOL3-15	KOL3	123	123	111	123	220	232	158	178	97	107	128	146	113	127	216	230	178	207	107	107
KOL3-16	KOL3	123	123	111	123	216	226	158	178	97	107	128	146	113	127	216	230	178	207	107	107
KOL3-17	KOL3	123	123	111	123	220	232	158	178	97	107	128	146	113	127	216	230	178	207	107	107
KOL3-18	KOL3	123	139	111	123	216	226	158	178	97	107	128	146	113	127	216	230	178	207	107	107
KOL3-19	KOL3	123	139	111	123	220	232	158	178	97	107	128	146	113	127	216	230	178	207	107	107
KOL3-20	KOL3	123	139	111	123	220	226	158	178	97	107	128	146	113	127	216	230	178	207	107	107
KOL3-21	KOL3	123	123	111	123	216	226	158	178	97	107	128	146	113	127	216	230	178	207	107	107
KOL3-22	KOL3	123	139	111	123	216	226	158	178	97	107	128	146	113	127	216	230	178	207	107	107
KOL3-23	KOL3	123	139	111	123	208	232	158	178	97	107	128	146	113	127	216	230	178	207	107	107
KOL3-24	KOL3	123	139	111	123	216	226	158	178	97	107	128	146	113	127	216	230	178	207	107	107
KOL3-25	KOL3	123	139	111	123	216	226	158	178	97	107	128	146	113	127	216	230	178	207	107	107
KOL3-26	KOL3	123	139	111	123	216	226	158	178	97	107	128	146	113	127	216	230	178	207	107	107
KOL3-27	KOL3	123	139	111	123	216	226	158	178	97	107	128	146	113	127	216	230	178	207	107	107
KOL3-28	KOL3	123	139	111	123	216	226	158	178	97	107	128	146	113	127	216	230	178	207	107	107
KOL3-29	KOL3	123	139	111	123	216	226	158	178	97	107	128	146	113	127	216	230	178	207	107	107
KOL3-30	KOL3	123	139	111	123	216	226	158	178	97	107	128	146	113	127	216	230	178	207	107	107
KOL3-31	KOL3	123	139	111	123	220	232	158	178	97	107	128	146	113	127	216	230	178	207	107	107
KOL3-32	KOL3	123	139	111	123	218	218	158	178	97	107	128	146	113	127	216	230	178	207	107	107
KOL3-33	KOL3	123	139	111	123	216	226	158	178	97	107	128	146	113	127	216	230	178	207	107	107
KOL3-34	KOL3	123	139	111	123	216	226	158	178	97	107	128	146	113	127	216	230	178	207	107	107
KOL3-35	KOL3	123	139	111	123	216	226	158	178	97	107	128	146	113	127	216	230	178	207	107	107
KOL3-36	KOL3	123	139	111	123	220	232	158	178	97	107	128	146	113	127	216	230	178	207	107	107
KOL3-37	KOL3	0	0	0	0	216	226	0	0	97	107	128	146	113	127	216	216	178	207	107	107
KOL3-38	KOL3	0	0	0	0	0	0	0	0	0	0	128	146	113	127	0	0	0	0	0	0
KOL4-1	KOL4	123	139	111	123	214	226	158	178	97	107	128	146	113	127	216	230	178	207	107	107
KOL4-2	KOL4	123	139	111	123	220	230	158	178	97	107	128	146	113	127	216	230	178	207	107	107
KOL4-3	KOL4	123	139	111	123	216	226	158	178	97	107	128	146	113	127	216	230	178	207	107	107
KOL4-4	KOL4	123	139	111	123	222	230	158	178	97	107	128	146	113	127	216	230	178	207	107	107
KOL4-5	KOL4	123	139	111	123	218	226	158	178	97	107	128	146	113	127	216	230	178	207	107	107
KOL4-6	KOL4	123	139	111	123	208	230	158	178	97	107	128	146	113	127	216	230	178	207	107	107
KOL4-7	KOL4	123	139	111	123	218	230	158	178	97	105	128	146	113	127	216	230	178	178	107	107
KOL4-8	KOL4	123	139	111	123	222	226	158	178	97	107	128	146	113	127	216	230	178	207	107	107
KOL4-9	KOL4	123	139	111	123	218	230	158	178	97	107	128	146	113	113	216	230	178	207	107	107
KOL4-10	KOL4	123	139	111	123	220	230	158	178	97	107	128	146	113	113	216	230	178	207	107	107
KOL4-11	KOL4	123	139	111	123	218	226	158	178	97	107	128	146	113	127	216	230	178	207	107	107
KOL4-12	KOL4	123	139	111	123	218	230	158	178	97	107	128	146	113	127	216	230	178	207	107	107
KOL4-13	KOL4	123	139	111	123	220	230	158	178	97	107	128	146	113	127	216	230	178	207	107	107
KOL4-14	KOL4	123	139	111	123	206	206	158	178	97	107	128	146	113	127	216	230	178	207	107	107
KOL4-15	KOL4	123	139	111	123	212	226	158	178	97	107	128	146	113	127	216	230	178	207	107	107
KOL4-16	KOL4	123	139	111	123	218	230	158	178	97	107	128	146	113	127	216	230	178	207	107	107
KOL4-17	KOL4	123	139	111	123	218	218	158	178	97	107	128	146	113	127	216	230	178	207	107	107
KOL4-18	KOL4	123	139	111	123	218	230	158	178	97	107	128	146	113	127	216	230	178	207	107	107
KOL4-19	KOL4	123	139	111	123	216	226	158	178	97	107	128	146	113	127	216	230	178	207	107	107
KOL4-20	KOL4	123	139	111	123	208	230	158	178	97	107	128	146	113	127	216	230	178	207	107	107
KOL4-21	KOL4	123	139	111	123	218	230	158	178	97	107	128	146	113	127	216	230	178	207	107	107
KOL4-22	KOL4	123	139	111	123	218	226	158	178	97	107	128	146	113	127	216	230	178	207	107	107
KOL4-23	KOL4	123	139	111	123	220	230	158	178	97	107	128	146	113	127	216	230	178	207	107	107
KOL4-24	KOL4	123	139	111	123	220	230	158	178	97	107	128	146	113	127	216	230	178	207	107	107
KOL4-25	KOL4	123	139	111	123	220	230	158	178	97	107	128	146	113	127	216	230	178	207	107	107
KOL4-26	KOL4	123	139	111	123	220	230	158	178	97	107	128	146	113	113	216	230	178	207	107	107
KOL4-27	KOL4	123	139	111	123	214	226	158	178	97	107	128	146	113	113	216	230	178	207	107	107
KOL4-28	KOL4	123	139	111	123	214	226	158	178	97	107	128	146	113	113	216	230	178	207	107	107
KOL4-29	KOL4	123	139	111	123	218	230	158	178	97	107	128	146	113	127	216	230	178	207	107	107
KOL4-30	KOL4	123	139	111	123	218	232	158	178	97	107	128	146	113	127	216	230	178	207	107	107
KOL4-31	KOL4	123	139	111	123	214	226	158	178	97	107	128	146	113	127	216	230	178	207	107	107
KOL4-32	KOL4	123	139	111	123	218	232	158	178	97	107	128	146	113	113	216	230	178	207	107	107
PAT1-1	PAT1	123	139	111	123	218	226	158	178	97	107	128	146	113	127	216	230	178	207	107	107
PAT1-2	PAT1	123	139	111	123	218	226	158	178	97	107	128	146	113	127	216	230	178	207	107	107
PAT1-3	PAT1	123	139	111	123	218	226	158	178	97	107	128	146	113	127	216	230	178	207	107	107
PAT1-4	PAT1	123	139	111	123	218	226	158	178	97	107	128	146	113	127	216	230	178	207	107	125
PAT1-5	PAT1	123	139	111	123	218	226	158	178	97	107	128	146	113	127	216	230	178	207	107	125
PAT1-6	PAT1	123	139	111	123	218	226	158	178	97	107	128	146	113	127	216	230	178	207	107	107
PAT1-7	PAT1	123	123	111	123	218	226	158	178	97	107	128	146	113	127	216	230	178	207	107	107
PAT1-8	PAT1	123	139	111	123	218	226	158	178	97	107	128	146	113	127	216	230	178	207	107	107
PAT1-9	PAT1	123	139	111	123	218	226	178	178	97	107	128	146	113	127	216	230	178	207	107	107
PAT1-10	PAT1	123	139	111	123	218	226	158	178	97	107	128	146	113	127	216	230	178	207	107	107
PAT1-11	PAT1	123	139	111	123	218	226	158	178	97	107	128	146	113	127	216	230	178	207	107	107
PAT1-12	PAT1	123	139	111	123	218	226	158	178	97	107	128	146	113	127	216	230	178	207	107	107
PAT1-13	PAT1	123	123	111	123	218	226	158	178	97	107	128	146	113	127	216	230	178	207	107	107
PAT1-14	PAT1	123	139	111	123	218	226	158	178	97	107	128	146	111	111	216	230	178	207	107	107
PAT1-15	PAT1	123	139	111	123	218	226	158	178	97	107	128	146	113	127	216	230	178	207	107	107
PAT1-16	PAT1	123	139	111	123	218	226	178	178	97	107	128	146	113	127	216	230	178	207	107	107
PAT1-17	PAT1	123	139	111	123	218	226	158	178	97	107	128	146	113	127	216	230	178	207	107	107
PAT1-18	PAT1	123	139	111	123	218	226	178	178	97	107	128	146	111	111	216	230	178	207	107	107
PAT1-19	PAT1	123	139	111	123	218	226	178	178	97	107	128	146	113	127	216	230	178	207	107	107
PAT1-20	PAT1	123	139	111	123	218	226	158	178	91	101	128	146	113	127	216	230	178	207	107	107
PAT1-21	PAT1	123	139	111	123	218	226	160	178	97	107	128	146	113	127	216	230	178	207	107	107
PAT1-22	PAT1	123	139	111	123	218	226	158	178	97	107	128	146	113	127	216	230	178	207	107	107
PAT1-23	PAT1	123	139	111	123	218	226	158	178	97	107	128	146	113	127	216	230	178	207	107	107
PAT1-24	PAT1	123	139	111	123	218	226	156	160	97	107	128	146	111	124	216	230	178	207	107	107
PAT1-25	PAT1	123	139	111	123	218	226	158	178	91	101	128	146	111	111	216	230	178	207	107	125
PAT1-26	PAT1	123	139	111	123	218	226	158	178	91	91	128	146	111	111	216	230	178	207	107	107
PAT1-27	PAT1	123	139	111	123	218	226	158	178	97	107	128	146	111	113	216	230	178	207	107	107
PAT1-28	PAT1	123	139	111	123	218	226	158	178	97	107	128	146	111	111	216	230	178	207	107	107
PAT1-29	PAT1	123	139	111	123	218	226	160	178	97	107	128	146	111	113	216	230	178	207	107	107
PAT1-30	PAT1	123	139	111	123	218	226	162	178	97	107	128	146	113	127	216	230	178	207	107	107
PAT1-31	PAT1	123	139	111	123	218	226	158	178	97	107	128	146	113	113	216	230	178	207	107	107
PAT1-32	PAT1	123	139	111	123	218	226	158	178	97	107	128	146	113	127	216	230	178	207	107	107
PAT1-33	PAT1	123	139	111	123	218	226	158	178	97	107	128	146	111	111	216	230	178	207	107	107
PAT1-34	PAT1	123	139	111	123	218	226	158	178	97	107	128	146	111	111	216	230	178	207	107	107
PAT1-35	PAT1	123	139	111	123	218	226	158	178	97	107	128	146	111	111	216	230	178	207	107	107
PAT1-36	PAT1	123	139	111	123	218	226	158	178	97	107	128	146	113	127	216	230	178	207	107	125
PAT1-37	PAT1	123	139	111	123	218	226	158	178	97	107	128	146	113	127	0	0	178	207	107	125
PAT1-38	PAT1	123	139	111	123	218	226	158	178	97	107	128	146	111	111	0	0	178	207	107	125
PAT1-39	PAT1	123	139	111	123	0	0	158	178	97	101	128	146	113	113	0	0	178	207	107	125
PAT2-1	PAT2	123	139	111	123	218	226	158	178	97	107	128	146	113	127	216	230	178	207	107	107
PAT2-2	PAT2	123	139	111	123	218	226	158	178	97	107	128	146	113	127	216	230	178	207	107	107
PAT2-3	PAT2	123	139	111	123	216	226	158	178	101	101	128	146	113	127	216	230	178	207	107	107
PAT2-4	PAT2	123	139	111	123	216	226	158	178	97	101	128	146	113	127	216	230	178	207	107	107
PAT2-5	PAT2	123	139	111	123	216	226	158	178	97	107	128	146	113	127	216	230	178	207	107	107
PAT2-6	PAT2	123	139	111	123	216	226	158	178	97	101	128	146	113	127	216	230	178	207	107	107
PAT2-7	PAT2	123	139	111	123	216	226	158	178	97	107	128	146	113	127	216	230	178	207	107	107
PAT2-8	PAT2	123	139	111	123	216	226	158	178	97	107	128	146	113	127	216	230	178	207	107	107
PAT2-9	PAT2	123	139	111	123	216	226	158	178	97	107	128	146	113	127	216	230	178	207	107	107
PAT2-10	PAT2	123	139	111	123	216	226	158	178	97	107	128	146	113	113	216	230	178	207	107	107
PAT2-11	PAT2	123	139	111	123	216	226	158	178	97	107	128	146	113	121	216	230	178	207	107	107
PAT2-12	PAT2	123	139	111	123	216	226	158	178	97	107	128	146	113	113	216	230	178	207	107	107
PAT2-13	PAT2	123	139	111	123	216	226	158	178	101	107	128	146	113	113	216	230	178	207	107	107
PAT2-14	PAT2	123	139	111	123	216	226	158	178	97	107	128	146	111	111	216	230	178	207	107	107
PAT2-15	PAT2	123	139	111	123	216	226	158	178	97	107	128	146	113	113	216	230	178	207	107	107
PAT2-16	PAT2	123	139	111	123	216	226	158	178	97	107	128	146	113	113	216	236	178	207	107	107
PAT2-17	PAT2	123	139	111	123	216	226	158	178	97	107	128	146	113	127	216	230	178	207	107	107
PAT2-18	PAT2	123	139	111	123	216	226	158	178	97	107	128	146	113	113	216	230	178	207	107	107
PAT2-19	PAT2	123	139	111	123	216	226	158	178	97	107	128	146	113	113	216	230	178	207	107	107
PAT2-20	PAT2	123	139	111	123	216	226	158	178	97	107	128	146	113	121	216	230	178	207	107	107
PAT2-21	PAT2	123	139	111	123	216	226	158	178	97	107	128	146	109	109	216	230	178	207	107	107
PAT2-22	PAT2	123	139	111	123	216	226	158	178	97	107	128	146	109	109	216	230	178	207	107	107
PAT2-23	PAT2	123	139	111	123	216	226	158	178	97	107	128	146	109	109	216	230	178	207	107	107
PAT3-1	PAT3	123	139	111	123	218	226	158	178	97	107	128	146	113	127	216	228	178	207	107	107
PAT3-2	PAT3	123	139	111	123	218	226	158	178	97	107	128	146	113	127	216	228	178	207	107	107
PAT3-3	PAT3	123	139	111	123	206	226	158	178	97	107	128	146	113	127	216	230	178	207	107	107
PAT3-4	PAT3	123	139	111	123	206	226	158	178	97	107	128	146	113	127	216	230	178	207	107	107
PAT3-5	PAT3	123	139	111	123	206	226	158	178	97	107	128	146	113	127	216	230	178	207	107	107
PAT3-6	PAT3	123	139	111	123	206	226	158	178	97	107	128	146	113	127	216	230	178	207	107	107
PAT3-7	PAT3	123	139	111	123	220	220	158	178	97	107	128	146	113	127	216	228	178	207	107	107
PAT3-8	PAT3	123	139	111	123	206	226	158	178	97	107	128	146	113	127	216	230	178	207	107	107
PAT3-9	PAT3	123	139	111	123	206	226	158	178	97	107	128	146	113	127	216	230	178	207	107	107
PAT3-10	PAT3	123	139	111	123	206	226	158	178	97	107	128	146	113	127	216	228	178	207	107	107
PAT3-11	PAT3	123	139	111	123	216	226	158	178	97	107	128	146	113	127	216	228	178	207	107	107
PAT3-12	PAT3	123	139	111	123	216	226	158	178	97	107	128	146	113	127	216	228	178	207	107	107
PAT3-13	PAT3	123	139	111	123	216	216	158	178	97	107	128	146	113	127	216	230	178	207	107	107
PAT3-14	PAT3	123	139	111	123	216	226	158	178	97	107	128	146	113	127	216	230	178	207	107	107
PAT3-15	PAT3	123	139	111	123	206	226	158	178	97	107	128	146	113	127	216	230	178	207	107	107
PAT3-16	PAT3	123	139	111	123	214	226	158	178	97	107	128	146	113	127	216	230	178	207	107	107
PAT3-17	PAT3	123	139	111	123	216	226	158	178	97	107	128	146	113	127	216	230	178	207	107	107
PAT3-18	PAT3	123	139	111	123	206	226	158	178	97	107	128	146	113	127	216	230	178	207	107	107
PAT3-19	PAT3	123	139	111	123	216	226	158	178	97	107	128	146	113	127	216	230	178	207	107	107
PAT3-20	PAT3	123	139	111	123	214	226	158	178	97	107	128	146	113	127	216	230	178	207	107	107
PAT3-21	PAT3	123	139	111	123	216	226	158	178	97	107	128	146	113	127	216	228	178	207	107	107
PAT3-22	PAT3	123	139	111	123	206	226	158	178	97	107	128	146	113	127	216	230	178	207	107	107
PAT3-23	PAT3	123	139	111	123	206	226	158	178	97	107	128	146	113	127	216	230	178	207	107	107
PAT3-24	PAT3	123	139	111	123	206	226	158	178	97	107	128	146	113	127	216	230	178	207	107	107
PAT3-25	PAT3	123	139	111	123	206	226	158	178	97	107	128	146	113	127	216	230	178	207	107	107
PAT3-26	PAT3	123	139	111	123	218	218	158	178	97	107	128	146	113	127	216	228	178	207	107	107
PAT3-27	PAT3	123	139	111	123	206	226	158	178	97	107	128	146	113	127	216	230	178	207	107	107
PAT3-28	PAT3	123	139	111	123	206	226	158	178	97	107	128	146	113	127	216	230	178	207	107	107
PAT3-29	PAT3	123	139	111	123	206	226	158	178	97	107	128	146	113	127	216	230	178	207	107	107
PAT3-30	PAT3	123	139	111	123	206	226	158	178	97	107	128	146	113	127	216	230	178	207	107	107
PAT3-31	PAT3	123	139	111	123	206	206	158	178	97	107	128	146	113	127	216	230	178	207	107	107
PAT3-32	PAT3	123	139	111	123	216	226	158	178	97	107	128	146	113	127	216	228	178	207	107	107
PAT3-33	PAT3	123	139	111	123	206	226	158	178	97	107	128	146	113	127	216	230	178	207	107	107
PAT3-34	PAT3	123	139	111	123	216	226	158	178	97	107	128	146	113	127	216	228	178	207	107	107
PAT3-35	PAT3	123	139	111	123	216	226	158	178	97	107	128	146	113	127	216	228	178	207	107	107
PAT3-36	PAT3	123	139	111	123	216	226	158	178	97	107	128	146	113	127	216	228	178	207	107	107
PAT3-37	PAT3	0	0	111	123	0	0	0	0	0	0	0	0	113	127	216	230	178	207	107	107
PAT4-1	PAT4	123	139	111	123	222	232	158	178	97	107	128	146	113	127	216	228	178	207	107	107
PAT4-2	PAT4	123	139	111	123	220	232	158	178	97	107	128	146	113	127	216	228	178	207	107	107
PAT4-3	PAT4	123	139	111	123	216	226	158	178	97	107	128	146	113	127	216	228	178	207	107	107
PAT4-4	PAT4	123	139	115	123	216	226	158	178	97	107	128	146	113	127	216	228	178	207	107	107
PAT4-5	PAT4	123	139	111	123	210	210	158	178	97	107	128	146	113	127	216	228	178	207	107	107
PAT4-6	PAT4	123	139	111	123	216	226	158	178	97	107	128	146	113	127	216	228	178	207	107	107
PAT4-7	PAT4	123	139	111	123	216	226	158	178	97	107	128	146	113	127	216	228	178	207	107	107
PAT4-8	PAT4	123	139	111	123	216	226	158	178	97	107	128	146	113	113	216	228	178	207	107	107
PAT4-9	PAT4	123	139	111	123	216	226	158	178	97	107	128	146	113	113	216	228	178	207	107	107
PAT4-10	PAT4	123	139	111	123	216	226	158	178	97	107	128	146	113	113	216	228	178	207	107	107
PAT4-11	PAT4	123	139	111	123	216	226	158	178	97	107	128	146	113	127	216	228	178	207	107	107
PAT4-12	PAT4	123	139	111	123	216	226	158	178	97	107	128	146	113	127	216	228	178	207	107	107
PAT4-13	PAT4	123	139	111	123	216	226	158	178	97	107	128	146	113	127	216	228	178	207	107	107
PAT4-14	PAT4	123	139	111	123	220	220	158	178	97	107	128	146	113	127	216	228	178	207	107	107
PAT4-15	PAT4	123	139	111	123	222	232	158	178	97	107	128	146	113	127	216	228	178	207	107	107
PAT4-16	PAT4	123	139	111	123	208	232	158	178	97	107	128	146	113	127	216	228	178	207	107	107
PAT4-17	PAT4	123	139	111	123	216	226	158	178	97	107	128	146	113	127	216	228	178	207	107	107
PAT4-18	PAT4	123	139	111	123	206	206	158	178	97	107	128	146	113	127	216	228	178	207	107	107
PAT4-19	PAT4	123	139	111	123	220	232	158	178	97	107	128	146	113	127	216	228	178	207	107	107
PAT4-20	PAT4	123	139	111	123	216	226	158	178	97	107	128	146	113	127	216	228	178	207	107	107
PAT4-21	PAT4	123	139	115	123	216	226	158	178	97	107	128	146	113	127	216	228	178	207	107	107
PAT4-22	PAT4	123	139	111	123	216	226	158	178	97	107	128	146	113	127	216	228	178	207	107	107
PAT4-23	PAT4	123	139	111	123	216	226	158	178	97	107	128	146	113	127	216	228	178	207	107	107
PAT4-24	PAT4	123	139	111	123	216	226	158	178	97	107	128	146	113	127	216	228	178	207	107	107
PAT4-25	PAT4	123	139	111	123	216	226	158	178	97	107	128	146	113	127	216	228	178	207	107	107
PAT4-26	PAT4	123	139	111	123	220	226	158	178	97	107	128	146	113	127	216	228	178	207	107	107
PAT4-27	PAT4	123	139	111	123	216	226	158	178	97	107	128	151	113	127	216	228	178	207	107	107
PAT4-28	PAT4	123	139	111	123	216	226	158	178	97	107	128	146	113	127	216	228	178	207	107	107
PAT4-29	PAT4	123	139	111	123	216	226	158	178	97	107	128	146	113	127	216	228	178	207	107	107
PAT4-30	PAT4	123	139	111	123	220	226	158	178	97	107	128	146	113	127	216	228	178	207	107	107
PAT4-31	PAT4	123	139	111	123	216	226	158	178	97	107	128	146	113	127	216	228	178	207	107	107
PAT4-32	PAT4	123	139	111	123	222	232	158	178	97	107	128	146	113	113	216	228	178	207	107	107
PAT4-33	PAT4	123	139	111	123	220	226	158	178	97	107	128	149	113	127	216	228	178	207	107	107
PAT4-34	PAT4	123	139	111	123	216	226	158	178	97	107	128	146	113	127	216	228	178	207	107	107
PAT4-35	PAT4	123	139	111	123	222	226	158	178	97	107	128	146	113	127	216	228	178	207	107	107
PAT4-36	PAT4	123	139	111	123	216	226	158	178	97	107	128	146	113	127	216	228	178	207	107	107
PAT4-37	PAT4	0	0	111	123	0	0	158	178	97	107	128	146	113	127	216	228	178	207	107	107
PAT4-38	PAT4	0	0	111	123	0	0	158	178	97	107	128	146	113	127	216	228	178	207	107	107
PAT4-39	PAT4	0	0	111	123	0	0	158	178	97	107	128	146	113	127	216	228	178	207	107	107
	Note: '0' is considered as null allele

## Sheet: Information
	Number of Primer	10- pairs
	Species	Amorphophallus paeoniifolius
	Sex	diploid
	Propagation	seed and cormlets
	Family	Araceae
	Origin	Java or India (which one ?)			People say India, I challenge Java
	Population	29 sites
	Bioregion study	6	islands
	Name of bioregion	Thailand
		Java
		Lombok
		Bali
		Medan
		India
	Population Thailand	Java	Lombok	Bali	Medan	India
	RAY1	KUN	LOMB1	BAL1	MED	CTRI
	RAY2	YOG1	LOMB2	BAL2		WEST
	RAY3	YOG2	LOMB3	BAL3		KOL1
	CHAN1					KOL2
	CHAN2					KOL3
	PRA					KOL4
	MAE1					PAT1
	MAE2					PAT2
	MAE3					PAT3
						PAT4
	Geographic distance	no data
